# Supplementary material for: Microbial assimilatory sulfate reduction-mediated H2S: an overlooked role in Crohn’s disease development
Source: Microbiome. 2024 Aug 16;12:152. doi: 10.1186/s40168-024-01873-2 (PMC11328384; doi:10.1186/s40168-024-01873-2)
Supplement: Supplementary file 3 — Supplementary Material 2 [file 40168_2024_1873_MOESM2_ESM.xlsx]

## Sheet: Supplementary dataset 1
Bacteria genes				Host genes
KO ID	Symbol	Name		Gene ID	Symbol	Name
K02048	cysP	Sulfate/thiosulfate transport system substrate-binding protein		ENSG00000160200	cbs	Cystathionine beta-synthase
K02046	cysU	Sulfate/thiosulfate transport system permease protein		ENSG00000116761	cth	Cystathionine gamma-lyase
K02047	cysW	Sulfate/thiosulfate transport system permease protein		ENSG00000128309	mpst	3-mercaptopyruvate sulfurtransferase
K02045	cysA	Sulfate/thiosulfate transport system ATP-binding protein		ENSG00000143416	selenbp1	Methanethiol oxidase
K00957	cysD	Sulfate adenylyltransferase subunit 2		ENSG00000128311	tst	Thiosulfate sulfurtransferase
K00956	cysN	Sulfate adenylyltransferase subunit 1		ENSG00000137767	sqor	Thiosulfate sulfide:quinone oxidoreductase
K00860	cysC	Adenylyl-sulfate kinase		ENSG00000143416	ethe1	Persulfide dioxygenase
K00390	cysH	Phosphoadenosine phosphosulfate reductase		ENSG00000198682	papss2	3'-Phosphoadenosine 5'-Phosphosulfate Synthase 2
K00380	cysJ	Sulfite reductase [NADPH] flavoprotein alpha-component
K00381	cysI	Sulfite reductase [NADPH] flavoprotein beta-component
K12339	cysM	Cysteine synthase B
K01738	cysK	Cysteine synthase A
K16950	asrA	Anaerobic sulfite reductase subunit A
K16951	asrB	Anaerobic sulfite reductase subunit B
K00385	asrC	Anaerobic sulfite reductase subunit C
K00394	aprA	Adenylylsulfate reductase, subunit A
K00395	aprB	Adenylylsulfate reductase, subunit B
K11180	dsrA	Dissimilatory sulfite reductase alpha subunit
K11181	dsrB	Dissimilatory sulfite reductase beta subunit
K00958	sat	Sulfate adenylyltransferase
K15553	ssuA	Sulfonate transport system substrate-binding protein
K15555	ssuB	Sulfonate transport system ATP-binding protein
K15554	ssuC	Sulfonate transport system permease protein
K04091	ssuD	Alkanesulfonate monooxygenase
K15551	tauA	Taurine transport system substrate-binding protein
K10831	tauB	Taurine transport system ATP-binding protein
K15552	tauC	Taurine transport system permease protein
K03119	tauD	Taurine dioxygenase
K01011	mpst	Thiosulfate/3-mercaptopyruvate sulfurtransferase
K01758	cth	Cystathionine gamma-lyase
K01697	cbs	Cystathionine beta-synthase
K15373	isfD	Sulfoacetaldehyde reductase
K00314	sarD	Sarcosine dehydrogenase
K03851	tpa	Taurine-pyruvate aminotransferase
K03852	xsc	Sulfoacetaldehyde acetyltransferase
K17285	mtoX（selenbp1）	Methanethiol oxidase

## Sheet: Supplementary dataset 2
			FAH_SYSU		PRISM
Gene1	Gene2	Gene cluster	Spearman correlation	P_Value	Spearman correlation	P_Value
cysP	cysW	cysPUWA	0.841234	0	0.71545	0
cysP	cysU		0.83068	0	0.742872	0
cysW	cysU		0.756602	0	0.746054	0
cysP	cysA		0.809589	0	0.58833	0
cysW	cysA		0.816952	0	0.636462	0
cysU	cysA		0.769689	0	0.628106	0
cysD	cysN	cysDNC	0.855998	0	0.802252	0
cysD	cysC		0.801336	0	0.937071	0
cysN	cysC		0.663311	0	0.714674	0
cysH	cysJ	cysJIH	0.876512	0	0.708007	0
cysH	cysI		0.876225	0	0.755767	0
cysJ	cysI		0.893891	0	0.79081	0
asrA	asrB	asrABC	0.868236	0	0.909144	0
asrA	asrC		0.887012	0	0.935703	0
asrB	asrC		0.836052	0	0.906675	0
aprA	aprB	aprAB	0.842212	0	0.906885	0
dsrA	dsrB	dsrAB	0.847432	0	0.721569	0

## Sheet: Supplementary dataset 3
	FAH-SYSU					PRISM
Gene	Condition	Prevalence(%)	Abundance	p-value	Condition	Prevalence(%)	RPKM	p-value
cysP	CD	92.5	27.7249	<0.0001	CD	55.8824	6.32969	<0.0001
	HC	70.7865	3.52892		HC	11.7647	0.171779
cysU	CD	90	148.129	<0.0001	CD	48.5294	10.5521	<0.0001
	HC	74.1573	30.4518		HC	8.82353	0.709974
cysW	CD	90	38.7581	<0.0001	CD	47.0588	5.13775	0.0008
	HC	71.9101	5.58306		HC	14.7059	0.174647
cysA	CD	97.5	153.089	<0.0001	CD	50	8.64736	0,0219
	HC	88.764	36.5125		HC	38.2353	0.588707
cysD	CD	100	477.498	<0.0001	CD	91.1765	57.1519	ns
	HC	100	202.292		HC	100	26.7414
cysN	CD	100	646.639	<0.0001	CD	82.3529	43.3472	ns
	HC	100	301.7		HC	91.1765	18.5108
cysC	CD	100	153.422	<0.0001	CD	94.1176	32.1775	ns
	HC	100	98.0405		HC	100	20.6175
cysH	CD	90	145.229	<0.0001	CD	55.8824	13.8952	0.0002
	HC	78.6517	31.3082		HC	29.4118	0.539634
cysI	CD	97.5	243.926	<0.0001	CD	51.4706	16.2033	0.0031
	HC	96.6292	56.1266		HC	29.4118	0.398107
cysJ	CD	97.5	123.881	<0.0001	CD	77.9412	28.9706	<0.0001
	HC	93.2584	15.8179		HC	50	1.13326
cysM	CD	90	165.672	<0.0001	CD	42.6471	10.73	0.0008
	HC	73.0337	37.8058		HC	11.7647	0.317277
cysK	CD	92.5	143.469	<0.0001	CD	45.5882	12.9668	0.0009
	HC	73.0337	33.1043		HC	14.7059	0.704758
asrA	CD	92.5	32.6413	<0.0001	CD	89.7059	13.649	<0.0001
	HC	91.0112	5.40089		HC	82.3529	1.43298
asrB	CD	97.5	39.0213	<0.0001	CD	92.6471	16.4117	<0.0001
	HC	95.5056	7.19338		HC	100	3.61437
asrC	CD	97.5	44.9529	<0.0001	CD	94.1176	20.5894	<0.0001
	HC	97.7528	8.44237		HC	97.0588	3.02181
aprA	CD	80	5.10342	<0.0001	CD	76.4706	23.4148	0.0011
	HC	100	26.2373		HC	100	41.1919
aprB	CD	87.5	13.1453	<0.0001	CD	77.9412	31.509	<0.0001
	HC	98.8764	46.24		HC	100	43.9867
dsrA	CD	67.5	2.58004	ns	CD	32.3529	0.486429	0.0006
	HC	84.2697	1.70551		HC	76.4706	0.72424
dsrB	CD	65	1.75342	ns	CD	30.8824	0.477611	0.0071
	HC	84.2697	1.39147		HC	67.6471	0.599607
sat	CD	37.5	1.36725	ns	CD	33.8235	0.463995	ns
	HC	53.9326	0.667388		HC	58.8235	0.56071
ssuACB	CD	90	224.143	<0.0001	CD	67.6471	16.6025	0.014
	HC	93.2584	36.6063		HC	78.7879	0.92304
ssuD	CD	92.5	179.033	<0.0001	CD	66.1765	11.8287	ns
	HC	96.6292	41.5569		HC	66.6667	1.67215
tauACB	CD	97.5	154.402	0.034	CD	79.4118	18.8315	ns
	HC	100	57.134		HC	45.4545	8.82868
tauD	CD	92.5	40.3302	<0.0001	CD	67.6471	9.30945	0.0001
	HC	88.764	7.82842		HC	100	0.472965
mpst	CD	85	36.7202	<0.0001	CD	47.0588	6.69827	<0.0001
	HC	70.7865	6.06194		HC	15.1515	0.322088
cth	CD	70	10.0702	ns	CD	80.8824	15.8468	ns
	HC	89.8876	8.59008		HC	84.8485	7.29623
cbs	CD	50	8.59412	ns	CD	36.7647	4.72024	ns
	HC	89.8876	7.19558		HC	39.3939	0.245098
isfD	CD	2.5	0.0194436	ns	CD	1.47059	0.0124996	ns
	HC	1.1236	0.00704036		HC	3.0303	0.0619568
sarD	CD	62.5	1.84293	ns	CD	29.4118	0.433883	ns
	HC	85.3933	1.38248		HC	51.5152	0.170002
tpa	CD	60	1.66884	ns	CD	19.1176	0.417179	ns
	HC	77.5281	1.41073		HC	42.4242	0.433736
xsc	CD	2.5	0.0266058	ns	CD	0	0	ns
	HC	1.1236	0.00526851		HC	0	0

## Sheet: Supplementary dataset 4
Genome Name / Sample Name	IMG Genome ID	Phylum	Gene ID - cysN	Gene ID - cysD	Gene ID - cysC	Gene ID - cysH	Gene ID - cysI	Gene ID - cysJ	Gene ID - cysM	Gene ID - cysK	Gene ID - asrA	Gene ID - asrB	Gene ID - asrC	Gene ID - aprA	Gene ID - aprB	Gene ID - dsrA	Gene ID - dsrB
Abiotrophia defectiva ATCC 49176	2562617177	Firmicutes	NA	NA	NA	NA	NA	NA	NA	2563294042	NA	NA	NA	NA	NA	NA	NA
Acetobacteraceae bacterium AT-5844	2513237288	Proteobacteria	NA	NA	NA	NA	NA	NA	NA	2514361490	NA	NA	NA	NA	NA	NA	NA
Achromobacter piechaudii ATCC 43553	647000200	Proteobacteria	647462924	647462923	NA	647462922	NA	NA	647462908	647462908	NA	NA	NA	NA	NA	NA	NA
Achromobacter xylosoxidans C54	2531839683	Proteobacteria	2534470288	2534470287	NA	2534470286	NA	NA	2534470269	2534471531	NA	NA	NA	NA	NA	NA	NA
Acinetobacter baumannii 6013113	2562617174	Proteobacteria	2563284784	2563284785	NA	NA	NA	NA	2563282692	2563281698	NA	NA	NA	NA	NA	NA	NA
Acinetobacter baumannii 6013150	647000204	Proteobacteria	647116540	647116541	NA	NA	NA	NA	647115577	647114231	NA	NA	NA	NA	NA	NA	NA
Acinetobacter baumannii 6014059	2562617175	Proteobacteria	2563286119	2563286120	NA	NA	NA	NA	2563287265	2563288180	NA	NA	NA	NA	NA	NA	NA
Acinetobacter baumannii ATCC 19606	647533101	Proteobacteria	647832413	647832412	NA	NA	NA	NA	647832553	647832921	NA	NA	NA	NA	NA	NA	NA
Acinetobacter calcoaceticus RUH2202	646206267	Proteobacteria	646297307	646297308	NA	NA	NA	NA	646298430	646298048	NA	NA	NA	NA	NA	NA	NA
Acinetobacter haemolyticus ATCC 19194	647000202	Proteobacteria	647469108	647469109	NA	NA	NA	NA	647467530	647467098	NA	NA	NA	NA	NA	NA	NA
Acinetobacter johnsonii SH046	646206268	Proteobacteria	646299650	646299651	NA	NA	NA	NA	646300762	646299191	NA	NA	NA	NA	NA	NA	NA
Acinetobacter junii SH205	646206269	Proteobacteria	646303958	646303959	NA	NA	NA	NA	646305233	646304821	NA	NA	NA	NA	NA	NA	NA
Acinetobacter lwoffii SH145	646206270	Proteobacteria	646306801	646306800	NA	NA	NA	NA	646308384	646307452	NA	NA	NA	NA	NA	NA	NA
Acinetobacter pittii SH024	647533108	Proteobacteria	647976940	647976941	NA	NA	NA	NA	NA	647978074	NA	NA	NA	NA	NA	NA	NA
Acinetobacter radioresistens SH164	646206271	Proteobacteria	646310194	646310193	NA	NA	646309901	646309899	646311171	NA	NA	NA	NA	NA	NA	NA	NA
Acinetobacter radioresistens SK82	645058758	Proteobacteria	645635626	645635625	NA	NA	645636099	645636097	645637337	NA	NA	NA	NA	NA	NA	NA	NA
Acinetobacter sp. ATCC 27244	643886214	Proteobacteria	644126146	644126147	NA	NA	NA	NA	644129063	644127015	NA	NA	NA	NA	NA	NA	NA
Acinetobacter sp. RUH 2624	2562617172	Proteobacteria	2563272797	2563272796	NA	NA	NA	NA	2563275705	2563276106	NA	NA	NA	NA	NA	NA	NA
Actinobacillus ureae ATCC 25976	649989900	Proteobacteria	650339385	650339384	NA	650339383	650341023	650341022	NA	650340721	NA	NA	NA	NA	NA	NA	NA
Actinobaculum massiliae ACS-171-V-Col2	2529293003	Actinomycetota	NA	NA	NA	NA	NA	NA	NA	2530838499	NA	NA	NA	NA	NA	NA	NA
Actinobaculum sp. P1 oral taxon 183 F0552	2541047092	Actinomycetota	NA	NA	NA	NA	NA	NA	NA	2541802560	NA	NA	NA	NA	NA	NA	NA
Actinomyces graevenitzii C83	2513237375	Actinomycetota	NA	NA	NA	NA	NA	NA	NA	2514664962	NA	NA	NA	NA	NA	NA	NA
Actinomyces graevenitzii F0530	2541048001	Actinomycetota	NA	NA	NA	NA	NA	NA	NA	2545525460	NA	NA	NA	NA	NA	NA	NA
Actinomyces johnsonii F0510	2541047505	Actinomycetota	2543269024	2543269023	NA	2543269022	NA	NA	NA	2543270154	NA	NA	NA	NA	NA	NA	NA
Actinomyces johnsonii F0542	2541048002	Actinomycetota	2545529135	2545529134	NA	2545529133	NA	NA	NA	2545526917	NA	NA	NA	NA	NA	NA	NA
Actinomyces massiliensis F0489	2537561942	Actinomycetota	2539240520	2539240519	NA	2539240518	NA	NA	NA	2539238982	NA	NA	NA	NA	NA	NA	NA
Actinomyces naeslundii Howell 279, ATCC 12104	2531839542	Actinomycetota	2533926836	2533926835	NA	2533926834	NA	NA	NA	2533927521	NA	NA	NA	NA	NA	NA	NA
Actinomyces sp. F0330	2513237386	Actinomycetota	2514703229	2514703228	NA	2514703227	NA	NA	NA	2514703297	NA	NA	NA	NA	NA	NA	NA
Actinomyces sp. F0384	2512047052	Actinomycetota	2512413685	2512413684	NA	2512413683	NA	NA	NA	2512413718	NA	NA	NA	NA	NA	NA	NA
Actinomyces sp. HMSC035G02	2865629863	Actinomycetota	NA	NA	NA	NA	NA	NA	NA	2865630581	NA	NA	NA	NA	NA	NA	NA
Actinomyces sp. HMSC075C01	2865654724	Actinomycetota	2865655575	2865655576	NA	2865655577	NA	NA	NA	2865655539	NA	NA	NA	NA	NA	NA	NA
Actinomyces sp. HPA0247	2541047011	Actinomycetota	NA	NA	NA	NA	NA	NA	NA	2541442135	NA	NA	NA	NA	NA	NA	NA
Actinomyces sp. ICM39	2537562196	Actinomycetota	NA	NA	NA	NA	NA	NA	NA	2540141041	NA	NA	NA	NA	NA	NA	NA
Actinomyces sp. ICM47	2537561777	Actinomycetota	NA	NA	NA	NA	NA	NA	NA	2538588041	NA	NA	NA	NA	NA	NA	NA
Actinomyces sp. ICM54	2558860919	Actinomycetota	NA	NA	NA	NA	NA	NA	NA	2561323343	NA	NA	NA	NA	NA	NA	NA
Actinomyces sp. ICM58	2537561773	Actinomycetota	NA	NA	NA	NA	NA	NA	NA	2538573929	NA	NA	NA	NA	NA	NA	NA
Actinomyces sp. oral taxon 170 F0386	651324005	Actinomycetota	651536333	651536332	NA	651536331	NA	NA	NA	651537696	NA	NA	NA	NA	NA	NA	NA
Actinomyces sp. oral taxon 171 F0337	649989902	Actinomycetota	650195092	650195093	NA	650195094	NA	NA	NA	650195049	NA	NA	NA	NA	NA	NA	NA
Actinomyces sp. oral taxon 172 F0311	2541048003	Actinomycetota	NA	NA	NA	NA	NA	NA	NA	2545530663	NA	NA	NA	NA	NA	NA	NA
Actinomyces sp. oral taxon 178 F0338	649989903	Actinomycetota	NA	NA	NA	NA	NA	NA	NA	650328941	NA	NA	NA	NA	NA	NA	NA
Actinomyces sp. oral taxon 180 F0310	649989904	Actinomycetota	NA	NA	NA	NA	NA	NA	NA	650295441	NA	NA	NA	NA	NA	NA	NA
Actinomyces sp. oral taxon 181 F0379	2537562090	Actinomycetota	NA	NA	NA	NA	NA	NA	NA	2539767968	NA	NA	NA	NA	NA	NA	NA
Actinomyces sp. oral taxon 448 F0400	651324006	Actinomycetota	651676143	651676144	NA	651676145	NA	NA	NA	651676101	NA	NA	NA	NA	NA	NA	NA
Actinomyces sp. oral taxon 848 F0332	645951824	Actinomycetota	NA	NA	NA	NA	NA	NA	NA	646140716	NA	NA	NA	NA	NA	NA	NA
Actinomyces sp. oral taxon 877 F0543	2541047506	Actinomycetota	NA	NA	NA	NA	NA	NA	NA	2543272744	NA	NA	NA	NA	NA	NA	NA
Actinomyces sp. S4-C9	2600255108	Actinomycetota	NA	NA	NA	NA	NA	NA	NA	2600978473	NA	NA	NA	NA	NA	NA	NA
Actinomyces sp. S6-Spd3	2600255107	Actinomycetota	NA	NA	NA	NA	NA	NA	NA	2600977377	NA	NA	NA	NA	NA	NA	NA
Actinomyces urogenitalis DSM 15434	643886015	Actinomycetota	NA	NA	NA	NA	NA	NA	NA	644256495	NA	NA	NA	NA	NA	NA	NA
Actinomyces urogenitalis S6-C4	2600255104	Actinomycetota	NA	NA	NA	NA	NA	NA	NA	2600969772	NA	NA	NA	NA	NA	NA	NA
Actinomyces viscosus C505	2562617184	Actinomycetota	2563314327	2563314326	NA	2563314325	NA	NA	NA	2563314361	NA	NA	NA	NA	NA	NA	NA
Actinotignum schaalii FB123-CNA-2	2541046976	Actinomycetota	NA	NA	NA	NA	NA	NA	NA	2541317615	NA	NA	NA	NA	NA	NA	NA
Aerococcus christensenii KA00635	2681813063	Firmicutes	NA	NA	NA	NA	NA	NA	NA	2682732810	NA	NA	NA	NA	NA	NA	NA
Aerococcus urinae ACS-120-V-Col10a	650716005	Firmicutes	NA	NA	NA	NA	NA	NA	NA	650764765	NA	NA	NA	NA	NA	NA	NA
Aerococcus viridans ATCC 11563	647000207	Firmicutes	NA	NA	NA	NA	NA	NA	NA	647492179	NA	NA	NA	NA	NA	NA	NA
Aeromicrobium marinum DSM 15272	645951844	Actinomycetota	NA	NA	646092996	NA	NA	NA	NA	NA	NA	NA	NA	NA	NA	NA	NA
Aeromonas dhakensis SSU	2529292917	Proteobacteria	2530513485	2530513486	2530513483	2530510755	2530510756	2530510757	2530511258	2530512881	NA	NA	NA	NA	NA	NA	NA
Aeromonas veronii AER39	2529292916	Proteobacteria	2530507906	2530507907	2530507904	2530507639	2530507638	2530507637	NA	2530509257	2530506923	2530506924	2530506925	NA	NA	NA	NA
Aeromonas veronii AER397	2529292914	Proteobacteria	2530501406	2530501407	2530501404	2530501158	2530501157	2530501156	NA	2530499124	2530500444	2530500445	2530500446	NA	NA	NA	NA
Aeromonas veronii AMC34	2529292915	Proteobacteria	2530503920	2530503919	2530503922	2530506474	2530506473	2530506472	NA	2530506192	2530504981	2530504980	2530504979	NA	NA	NA	NA
Aeromonas veronii AMC35	2529292918	Proteobacteria	2530519175	2530519176	2530519173	2530518923	2530518922	2530518921	NA	2530516854	2530518225	2530518226	2530518227	NA	NA	NA	NA
Afipia broomeae ATCC 49717	2537561905	Proteobacteria	2539112128	2539112127	NA	2539112122	NA	NA	NA	2539110027	NA	NA	NA	NA	NA	NA	NA
Afipia clevelandensis ATCC 49720	2537561906	Proteobacteria	2539116826	2539116827	NA	2539116832	NA	NA	NA	2539114040	NA	NA	NA	NA	NA	NA	NA
Afipia felis felis ATCC 53690	2537561903	Proteobacteria	2539105671	2539105672	NA	2539105675	2539104884	2539104885	NA	2539102992	NA	NA	NA	NA	NA	NA	NA
Aggregatibacter actinomycetemcomitans Y4	2537561947	Proteobacteria	NA	NA	NA	NA	NA	NA	NA	2539261880	NA	NA	NA	NA	NA	NA	NA
Aggregatibacter aphrophilus F0387	2537561617	Proteobacteria	NA	NA	NA	NA	NA	NA	NA	2537979433	NA	NA	NA	NA	NA	NA	NA
Aggregatibacter segnis ATCC 33393	649989906	Proteobacteria	NA	NA	NA	NA	NA	NA	NA	650298618	NA	NA	NA	NA	NA	NA	NA
Aggregatibacter sp. oral taxon 458 W10330	2541047094	Proteobacteria	NA	NA	NA	NA	NA	NA	NA	2541811582	NA	NA	NA	NA	NA	NA	NA
Akkermansia sp. KLE1605	2775506871	Verrucomicrobiota	NA	NA	NA	NA	NA	NA	NA	2776125424	NA	NA	NA	NA	NA	NA	NA
Akkermansia sp. KLE1797	2775506869	Verrucomicrobiota	NA	NA	NA	NA	NA	NA	NA	2776120072	NA	NA	NA	NA	NA	NA	NA
Akkermansia sp. KLE1798	2775506868	Verrucomicrobiota	NA	NA	NA	NA	NA	NA	NA	2776116547	NA	NA	NA	NA	NA	NA	NA
Aliarcobacter butzleri JV22	649989908	Proteobacteria	650300415	650300414	NA	NA	NA	NA	NA	650300243	NA	NA	NA	NA	NA	NA	NA
Alistipes indistinctus YIT 12060	2513237277	Bacteroidota	NA	NA	NA	NA	NA	NA	NA	2514330373	NA	NA	NA	NA	NA	NA	NA
Alistipes shahii WAL 8301	650377904	Bacteroidota	NA	NA	NA	NA	NA	NA	650523143	NA	NA	NA	NA	NA	NA	NA	NA
Alistipes sp. HGB5	2512047053	Bacteroidota	NA	NA	NA	NA	NA	NA	2512414709	NA	NA	NA	NA	NA	NA	NA	NA
Alloiococcus otitis ATCC 51267	2537561904	Firmicutes	NA	NA	NA	NA	NA	NA	NA	2539107488	NA	NA	NA	NA	NA	NA	NA
Alloprevotella rava F0323	2513237313	Bacteroidota	2514445919	2514445915	2514445914	NA	NA	NA	NA	NA	NA	NA	NA	NA	NA	NA	NA
Alloprevotella sp. oral taxon 473 str. F0040	2537561949	Bacteroidota	NA	NA	NA	NA	NA	NA	NA	2539266813	NA	NA	NA	NA	NA	NA	NA
Alloprevotella tannerae ATCC 51259	645951840	Bacteroidota	646030219	646030218	646030217	NA	NA	NA	NA	NA	NA	NA	NA	NA	NA	NA	NA
Amedibacillus dolichus DSM 3991	641380446	Firmicutes	NA	NA	NA	NA	NA	NA	NA	641395555	NA	NA	NA	NA	NA	NA	NA
Anaerobutyricum hallii DSM 3353	643886203	Firmicutes	644228757	644228758	NA	NA	NA	NA	NA	644228762	NA	NA	NA	644228760	644228759	NA	NA
Anaerococcus hydrogenalis ACS-025-V-Sch4	651324009	Firmicutes	NA	NA	NA	NA	NA	NA	NA	651501016	NA	NA	NA	NA	NA	NA	NA
Anaerococcus hydrogenalis DSM 7454	642979323	Firmicutes	NA	NA	NA	NA	NA	NA	NA	643124831	643124589	643124590	643124591	NA	NA	NA	NA
Anaerococcus hydrogenalis MJR7738A	2806310727	Firmicutes	NA	NA	NA	NA	NA	NA	NA	2807365315	2807366044	2807366043	2807366042	NA	NA	NA	NA
Anaerococcus lactolyticus ATCC 51172	643886145	Firmicutes	NA	NA	NA	NA	NA	NA	NA	644129635	NA	NA	NA	NA	NA	NA	NA
Anaerococcus lactolyticus S7-1-13	2600255105	Firmicutes	NA	NA	NA	NA	NA	NA	NA	2600973801	NA	NA	NA	NA	NA	NA	NA
Anaerococcus prevotii ACS-065-V-Col13	2529292727	Firmicutes	NA	NA	NA	NA	NA	NA	NA	2529737443	NA	NA	NA	NA	NA	NA	NA
Anaerococcus tetradius ATCC 35098	643886055	Firmicutes	NA	NA	NA	NA	NA	NA	NA	644275297	NA	NA	NA	NA	NA	NA	NA
Anaerococcus vaginalis ATCC 51170	645058761	Firmicutes	NA	NA	NA	NA	NA	NA	NA	645647765	NA	NA	NA	NA	NA	NA	NA
Anaerofustis stercorihominis DSM 17244	641736193	Firmicutes	NA	NA	NA	NA	NA	NA	NA	642324556	NA	NA	NA	NA	NA	NA	NA
Anaeroglobus geminatus F0357	2513237300	Firmicutes	NA	NA	NA	NA	NA	NA	NA	2514405889	NA	NA	NA	NA	NA	NA	NA
Anaerostipes caccae 3_2_56FAA	649989907	Firmicutes	NA	NA	NA	NA	NA	NA	NA	650028171	NA	NA	NA	NA	NA	NA	NA
Anaerostipes caccae L1-92	641736227	Firmicutes	NA	NA	NA	NA	NA	NA	NA	641895480	NA	NA	NA	NA	NA	NA	NA
Anaerostipes hadrus comb. nov. VPI 82-52, DSM 3319	2534681714	Firmicutes	2535171108	2535171109	NA	NA	NA	NA	NA	2535173317	NA	NA	NA	2535171111	2535171110	NA	NA
Anaerostipes hadrus SSC/2	650377990	Firmicutes	650593965	650593964	NA	NA	NA	NA	NA	650595689	NA	NA	NA	650593962	650593963	NA	NA
Anaerotruncus colihominis DSM 17241	641736271	Firmicutes	NA	NA	NA	NA	NA	NA	NA	642206687	NA	NA	NA	NA	NA	NA	NA
Aneurinibacillus aneurinilyticus ATCC 12856	2563366762	Firmicutes	NA	NA	2563977519	2563977521	NA	NA	NA	2563975378	NA	NA	NA	NA	NA	NA	NA
Arachnia propionica F0230a	2540341165	Actinomycetota	NA	NA	NA	NA	NA	NA	NA	2540808306	NA	NA	NA	NA	NA	NA	NA
Arachnia propionica F0230a	2836836789	Actinomycetota	NA	NA	NA	NA	NA	NA	NA	2540808306	NA	NA	NA	NA	NA	NA	NA
Arcanobacterium sp. S3PF19	2600255109	Actinomycetota	NA	NA	NA	NA	NA	NA	NA	2600980645	NA	NA	NA	NA	NA	NA	NA
Arthrobacter sp. HMSC06H05	2865681571	Actinomycetota	NA	NA	NA	NA	NA	NA	NA	2865682013	NA	NA	NA	NA	NA	NA	NA
Arthrobacter sp. HMSC08H08	2865679532	Actinomycetota	NA	NA	NA	NA	NA	NA	NA	2865680363	NA	NA	NA	NA	NA	NA	NA
Atopobium minutum 10063974	2531839302	Actinomycetota	NA	NA	NA	NA	NA	NA	NA	2533000574	NA	NA	NA	NA	NA	NA	NA
Atopobium sp. BV3AC4	2558860386	Actinomycetota	NA	NA	NA	NA	NA	NA	NA	2559696922	NA	NA	NA	NA	NA	NA	NA
Atopobium sp. oral Taxon 810 F0209	2541047095	Actinomycetota	NA	NA	NA	NA	NA	NA	NA	2541813205	NA	NA	NA	NA	NA	NA	NA
Bacillus smithii 7_3_47FAA	2513237385	Firmicutes	NA	NA	2514700214	2514700216	NA	NA	NA	2514699641	NA	NA	NA	NA	NA	NA	NA
Bacillus sp. 2_A_57_CT2	649989909	Firmicutes	NA	NA	650038521	650038148	650037405	650037404	NA	650040199	NA	NA	NA	NA	NA	NA	NA
Bacillus sp. 7_6_55CFAA_CT2	2513237325	Firmicutes	NA	NA	2514493185	2514493183	NA	NA	NA	2514494292	NA	NA	NA	NA	NA	NA	NA
Bacillus sp. BT1B_CT2	649989910	Firmicutes	NA	NA	650031298	NA	650031733	650031734	NA	650033874	NA	NA	NA	NA	NA	NA	NA
Bacteroides caccae ATCC 43185	640963023	Bacteroidota	641002563	641002562	641002561	NA	NA	NA	NA	641001554	NA	NA	NA	NA	NA	NA	NA
Bacteroides caccae CL03T12C61	2531839303	Bacteroidota	2533003012	2533003011	2533003010	NA	NA	NA	NA	2533005007	NA	NA	NA	NA	NA	NA	NA
Bacteroides cellulosilyticus CL02T12C19	2531839301	Bacteroidota	2532997053	2532997052	2532997051	NA	NA	NA	NA	2532998936	NA	NA	NA	NA	NA	NA	NA
Bacteroides cellulosilyticus DSM 14838	643886111	Bacteroidota	644169885	644169886	644169887	NA	NA	NA	NA	644170492	NA	NA	NA	NA	NA	NA	NA
Bacteroides clarus YIT 12056	651324010	Bacteroidota	651539354	651539353	651539352	NA	NA	NA	NA	651540862	NA	NA	NA	NA	NA	NA	NA
Bacteroides eggerthii 1_2_48FAA	2648501716	Bacteroidota	2650974384	2650974383	2650974382	NA	NA	NA	NA	2650975605	NA	NA	NA	NA	NA	NA	NA
Bacteroides eggerthii 1_2_48FAA	649989912	Bacteroidota	2650974384	2650974383	2650974382	NA	NA	NA	NA	2650975605	NA	NA	NA	NA	NA	NA	NA
Bacteroides eggerthii DSM 20697	642979334	Bacteroidota	643096823	643096822	643096821	NA	NA	NA	NA	643097061	NA	NA	NA	NA	NA	NA	NA
Bacteroides finegoldii CL09T03C10	2547132079	Bacteroidota	2807327402	2807327401	2807327400	NA	NA	NA	NA	2807326845	NA	NA	NA	NA	NA	NA	NA
Bacteroides finegoldii CL09T03C10	2806310717	Bacteroidota	2807327402	2807327401	2807327400	NA	NA	NA	NA	2807326845	NA	NA	NA	NA	NA	NA	NA
Bacteroides finegoldii DSM 17565	2562617142	Bacteroidota	2563194850	2563194849	2563194848	NA	NA	NA	NA	2563192914	NA	NA	NA	NA	NA	NA	NA
Bacteroides fluxus YIT 12057	651324011	Bacteroidota	651544636	651544637	651544638	NA	NA	NA	NA	651542353	NA	NA	NA	NA	NA	NA	NA
Bacteroides fragilis 2_1_16	647533110	Bacteroidota	647883538	647883537	647883536	NA	NA	NA	NA	647885812	NA	NA	NA	NA	NA	NA	NA
Bacteroides fragilis 2_1_56FAA	651324014	Bacteroidota	651362908	651362907	651362906	NA	NA	NA	NA	651361162	NA	NA	NA	NA	NA	NA	NA
Bacteroides fragilis 3_1_12	645058788	Bacteroidota	645274896	645274895	645274894	NA	NA	NA	NA	645277384	NA	NA	NA	NA	NA	NA	NA
Bacteroides fragilis CL03T00C08	2537562066	Bacteroidota	2539684231	2539684230	2539684229	NA	NA	NA	NA	2539683207	NA	NA	NA	NA	NA	NA	NA
Bacteroides fragilis CL03T12C07	2531839304	Bacteroidota	2533010098	2533010099	2533010100	NA	NA	NA	NA	2533007518	NA	NA	NA	NA	NA	NA	NA
Bacteroides fragilis CL05T12C13	2537561570	Bacteroidota	2537823429	2537823428	2537823427	NA	NA	NA	NA	2537824062	NA	NA	NA	NA	NA	NA	NA
Bacteroides fragilis CL07T00C01	2531839305	Bacteroidota	2533012103	2533012104	2533012105	NA	NA	NA	NA	2533013732	NA	NA	NA	NA	NA	NA	NA
Bacteroides fragilis CL07T12C05	2531839306	Bacteroidota	2533017184	2533017183	2533017182	NA	NA	NA	NA	2533015548	NA	NA	NA	NA	NA	NA	NA
Bacteroides fragilis HMW 610	2534681943	Bacteroidota	2536065364	2536065365	2536065366	NA	NA	NA	NA	2536067551	NA	NA	NA	NA	NA	NA	NA
Bacteroides fragilis HMW 615	2534681944	Bacteroidota	2536071275	2536071274	2536071273	NA	NA	NA	NA	2536068837	NA	NA	NA	NA	NA	NA	NA
Bacteroides fragilis HMW 616	2534681945	Bacteroidota	2536073183	2536073182	2536073181	NA	NA	NA	NA	2536076220	NA	NA	NA	NA	NA	NA	NA
Bacteroides intestinalis 341, DSM 17393	642791621	Bacteroidota	642810853	642810854	642810855	NA	NA	NA	NA	642811340	NA	NA	NA	NA	NA	NA	NA
Bacteroides nordii CL02T12C05	2537561664	Bacteroidota	2538172855	2538172854	2538172853	NA	NA	NA	NA	2538171097	NA	NA	NA	NA	NA	NA	NA
Bacteroides oleiciplenus YIT 12058	2534681837	Bacteroidota	2535649898	2535649899	2535649900	NA	NA	NA	NA	2535651765	NA	NA	NA	NA	NA	NA	NA
Bacteroides ovatus 3_8_47FAA	651324012	Bacteroidota	651360679	651360680	651360681	NA	NA	NA	NA	651356295	NA	NA	NA	NA	NA	NA	NA
Bacteroides ovatus ATCC 8483	641380449	Bacteroidota	641382188	641382187	641382186	NA	NA	NA	NA	641383190	NA	NA	NA	NA	NA	NA	NA
Bacteroides ovatus CL02T12C04	2537561663	Bacteroidota	2538165759	2538165760	2538165761	NA	NA	NA	NA	2538169548	NA	NA	NA	NA	NA	NA	NA
Bacteroides ovatus CL03T12C18	2537561666	Bacteroidota	2538184639	2538184638	2538184637	NA	NA	NA	NA	2538184005	NA	NA	NA	NA	NA	NA	NA
Bacteroides ovatus SD CC 2a	647000212	Bacteroidota	647456452	647456451	647456450	NA	NA	NA	NA	647457336	NA	NA	NA	NA	NA	NA	NA
Bacteroides ovatus SD CMC 3f	647000213	Bacteroidota	647454507	647454506	647454505	NA	NA	NA	NA	647454905	NA	NA	NA	NA	NA	NA	NA
Bacteroides pectinophilus ATCC 43243	642979337	Firmicutes	643100212	643100213	NA	NA	NA	NA	NA	643101122	NA	NA	NA	NA	NA	NA	NA
Bacteroides plebeius M12, DSM 17135	642979351	Bacteroidota	643039992	643039991	643039990	NA	NA	NA	NA	643041992	NA	NA	NA	NA	NA	NA	NA
Bacteroides pyogenes F0041	2541048004	Bacteroidota	NA	NA	NA	NA	NA	NA	NA	2545535094	NA	NA	NA	NA	NA	NA	NA
Bacteroides salyersiae CL02T12C01	2537561665	Bacteroidota	2538177910	2538177909	2538177908	NA	NA	NA	NA	2538177107	NA	NA	NA	NA	NA	NA	NA
Bacteroides salyersiae DSM 18765	2531839250	Bacteroidota	2532797479	2532797480	2532797481	NA	NA	NA	NA	2532799217	NA	NA	NA	NA	NA	NA	NA
Bacteroides sp. 1_1_14	648861000	Bacteroidota	648882582	648882581	648882580	NA	NA	NA	NA	648885333	NA	NA	NA	NA	NA	NA	NA
Bacteroides sp. 1_1_30	651324013	Bacteroidota	651372712	651372711	651372710	NA	NA	NA	NA	651373262	NA	NA	NA	NA	NA	NA	NA
Bacteroides sp. 2_1_22	647533111	Bacteroidota	647880777	647880776	647880775	NA	NA	NA	NA	647882387	NA	NA	NA	NA	NA	NA	NA
Bacteroides sp. 2_1_33B	647533112	Bacteroidota	647875140	647875141	647875142	NA	NA	NA	NA	647874991	NA	NA	NA	NA	NA	NA	NA
Bacteroides sp. 2_2_4	646206266	Bacteroidota	646222127	646222128	646222129	NA	NA	NA	NA	646222997	NA	NA	NA	NA	NA	NA	NA
Bacteroides sp. 3_1_13	2634166432	Bacteroidota	2635658421	2635658422	2635658423	NA	NA	NA	NA	2635655112	NA	NA	NA	NA	NA	NA	NA
Bacteroides sp. 3_1_19	648861002	Bacteroidota	648887751	648887750	648887749	NA	NA	NA	NA	648887892	NA	NA	NA	NA	NA	NA	NA
Bacteroides sp. 3_1_23	648861003	Bacteroidota	648907059	648907058	648907059	NA	NA	NA	NA	648902851	NA	NA	NA	NA	NA	NA	NA
Bacteroides sp. 3_1_33FAA	647533113	Bacteroidota	647890697	647890696	647890695	NA	NA	NA	NA	647890710	NA	NA	NA	NA	NA	NA	NA
Bacteroides sp. 3_1_40A	649989913	Bacteroidota	650003945	650003944	650003945	NA	NA	NA	NA	650004025	NA	NA	NA	NA	NA	NA	NA
Bacteroides sp. 3_2_5	2558309115	Bacteroidota	2558720763	2558720762	2558720761	NA	NA	NA	NA	2558719285	NA	NA	NA	NA	NA	NA	NA
Bacteroides sp. 4_1_36	649989914	Bacteroidota	650009249	650009250	650009251	NA	NA	NA	NA	650008273	NA	NA	NA	NA	NA	NA	NA
Bacteroides sp. 4_3_47FAA	646206274	Bacteroidota	646234918	646234919	646234920	NA	NA	NA	NA	646234907	NA	NA	NA	NA	NA	NA	NA
Bacteroides sp. 9_1_42FAA	646206263	Bacteroidota	646216405	646216406	646216407	NA	NA	NA	NA	646216391	NA	NA	NA	NA	NA	NA	NA
Bacteroides sp. D1	646206264	Bacteroidota	646217839	646217838	646217837	NA	NA	NA	NA	646217153	NA	NA	NA	NA	NA	NA	NA
Bacteroides sp. D2	2562617173	Bacteroidota	2563278389	2563278388	2563278387	NA	NA	NA	NA	2563281397	NA	NA	NA	NA	NA	NA	NA
Bacteroides sp. D20	647533114	Bacteroidota	647896526	647896525	647896524	NA	NA	NA	NA	647897796	NA	NA	NA	NA	NA	NA	NA
Bacteroides sp. D22	648861004	Bacteroidota	648891740	648891739	648891740	NA	NA	NA	NA	648891624	NA	NA	NA	NA	NA	NA	NA
Bacteroides sp. HPS0048	2529293266	Bacteroidota	2531795453	2531795454	2531795455	NA	NA	NA	NA	2531794650	NA	NA	NA	NA	NA	NA	NA
Bacteroides stercoris ATCC 43183	641736196	Bacteroidota	642198190	642198189	642198188	NA	NA	NA	NA	642198621	NA	NA	NA	NA	NA	NA	NA
Bacteroides stercoris CC31F	2541046992	Bacteroidota	2541373343	2541373344	2541373345	NA	NA	NA	NA	2541375377	NA	NA	NA	NA	NA	NA	NA
Bacteroides thetaiotaomicron 1_1_6	646206272	Bacteroidota	646273377	646273376	646273375	NA	NA	NA	NA	646274725	NA	NA	NA	NA	NA	NA	NA
Bacteroides uniformis ATCC 8492	641380447	Bacteroidota	641387379	641387380	641387381	NA	NA	NA	NA	641390203	NA	NA	NA	NA	NA	NA	NA
Bacteroides uniformis CL03T00C23	2537561752	Bacteroidota	2538506870	2538506869	2538506868	NA	NA	NA	NA	2538506482	NA	NA	NA	NA	NA	NA	NA
Bacteroides uniformis CL03T12C37	2534681854	Bacteroidota	2535711089	2535711090	2535711091	NA	NA	NA	NA	2535711476	NA	NA	NA	NA	NA	NA	NA
Bacteroides xylanisolvens CL03T12C04	2537561660	Bacteroidota	2538154454	2538154453	2538154452	NA	NA	NA	NA	2538155699	NA	NA	NA	NA	NA	NA	NA
Bacteroides xylanisolvens SD CC 1b	647000215	Bacteroidota	647442489	647442488	647442487	NA	NA	NA	NA	647440051	NA	NA	NA	NA	NA	NA	NA
Bacteroides xylanisolvens XB1A	650377911	Bacteroidota	650524653	650524652	650524651	NA	NA	NA	NA	650525183	NA	NA	NA	NA	NA	NA	NA
Bacteroidetes bacterium oral taxon 272 F0290	2541046973	Bacteroidota	NA	NA	NA	NA	NA	NA	NA	2541311967	NA	NA	NA	NA	NA	NA	NA
Barnesiella intestinihominis YIT 11860	2529292932	Bacteroidota	NA	NA	NA	NA	NA	NA	NA	2530575208	NA	NA	NA	NA	NA	NA	NA
Bergeyella zoohelcum ATCC 43767	2537561901	Bacteroidota	NA	NA	NA	NA	NA	NA	NA	2539098658	NA	NA	NA	NA	NA	NA	NA
Bergeyella zoohelcum CCUG 30536	2537561902	Bacteroidota	NA	NA	NA	NA	NA	NA	NA	2539100825	NA	NA	NA	NA	NA	NA	NA
Bifidobacterium dentium ATCC 27679	648276623	Actinomycetota	NA	NA	NA	NA	NA	NA	NA	648826782	NA	NA	NA	NA	NA	NA	NA
Bifidobacterium gallicum DSM 20093, LMG 11596	2562617144	Actinomycetota	NA	NA	NA	NA	NA	NA	NA	2563200700	NA	NA	NA	NA	NA	NA	NA
Blautia hansenii VPI C7-24, DSM 20583	2562617096	Firmicutes	NA	NA	NA	NA	NA	NA	NA	2562982408	NA	NA	NA	NA	NA	NA	NA
Blautia hydrogenotrophica DSM 10507	643886199	Firmicutes	NA	NA	NA	NA	NA	NA	NA	644156472	NA	NA	NA	NA	NA	NA	NA
Blautia obeum A2-162	650377967	Firmicutes	NA	NA	NA	NA	NA	NA	NA	650581136	NA	NA	NA	NA	NA	NA	NA
Blautia obeum ATCC 29174	640963024	Firmicutes	641008245	641008246	NA	NA	NA	NA	NA	NA	NA	NA	NA	641008248	641008247	NA	NA
Blautia sp. KLE 1732	2541047504	Firmicutes	2543266500	2543266501	NA	NA	NA	NA	NA	2543265698	NA	NA	NA	2543266503	2543266502	NA	NA
Brevibacterium mcbrellneri ATCC 49030	647000216	Actinomycetota	NA	NA	NA	NA	NA	NA	NA	647493920	NA	NA	NA	NA	NA	NA	NA
Brevibacterium sp. HMSC063G07	2865466799	Actinomycetota	NA	NA	NA	NA	NA	NA	NA	2865467736	NA	NA	NA	NA	NA	NA	NA
Brevibacterium sp. HMSC07C04	2865821010	Actinomycetota	NA	NA	NA	NA	NA	NA	NA	2865823278	NA	NA	NA	NA	NA	NA	NA
Brevundimonas diminuta 470-4	2531839707	Proteobacteria	NA	NA	NA	NA	NA	NA	NA	2534537349	NA	NA	NA	NA	NA	NA	NA
Burkholderiales bacterium 1_1_47	648861006	Proteobacteria	NA	NA	NA	NA	NA	NA	NA	648924716	NA	NA	NA	NA	NA	NA	NA
Butyricicoccus pullicaecorum 1.2	2537561731	Firmicutes	NA	NA	NA	NA	NA	NA	NA	2538443493	NA	NA	NA	NA	NA	NA	NA
Butyrivibrio crossotus DSM 2876	645951834	Firmicutes	NA	NA	NA	NA	NA	NA	NA	645959012	NA	NA	NA	NA	NA	NA	NA
Butyrivibrio fibrisolvens 16/4	650377919	Firmicutes	NA	NA	NA	NA	NA	NA	NA	650530456	NA	NA	NA	NA	NA	NA	NA
Campylobacter coli JV20	648276627	Proteobacteria	648827906	648827905	648827908	NA	NA	NA	NA	648828411	NA	NA	NA	NA	NA	NA	NA
Campylobacter gracilis ATCC 33236	645951857	Proteobacteria	NA	NA	NA	NA	NA	NA	NA	646162181	NA	NA	NA	NA	NA	NA	NA
Campylobacter rectus RM3267, CCUG 20446	643886009	Proteobacteria	NA	NA	NA	NA	NA	NA	NA	644262946	NA	NA	NA	NA	NA	NA	NA
Campylobacter showae RM3277	645058720	Proteobacteria	NA	NA	NA	NA	NA	NA	NA	645634001	NA	NA	NA	NA	NA	NA	NA
Campylobacter sp. 10_1_50	2513237298	Proteobacteria	NA	NA	NA	NA	NA	NA	NA	2514400705	NA	NA	NA	NA	NA	NA	NA
Campylobacter sp. FOBRC14	2537561772	Proteobacteria	NA	NA	NA	NA	NA	NA	NA	2538571799	NA	NA	NA	NA	NA	NA	NA
Campylobacter ureolyticus ACS-301-V-Sch3b	2558860176	Proteobacteria	NA	NA	NA	NA	NA	NA	NA	2559081007	NA	NA	NA	NA	NA	NA	NA
Capnocytophaga gingivalis ATCC 33624	643886113	Bacteroidota	644449563	644451158	NA	NA	NA	NA	NA	644451346	NA	NA	NA	NA	NA	NA	NA
Capnocytophaga granulosa ATCC 51502	2541046980	Bacteroidota	2541325901	2541325261	NA	NA	NA	NA	NA	2541325819	NA	NA	NA	NA	NA	NA	NA
Capnocytophaga ochracea F0287	649989920	Bacteroidota	650280001	650281706	NA	NA	NA	NA	NA	650280399	NA	NA	NA	NA	NA	NA	NA
Capnocytophaga ochracea Holt 25	2531839278	Bacteroidota	2532915347	2532914196	NA	NA	NA	NA	NA	2532913331	NA	NA	NA	NA	NA	NA	NA
Capnocytophaga sp. CM59	2537561632	Bacteroidota	2538033235	2538032570	NA	NA	NA	NA	NA	2538032719	NA	NA	NA	NA	NA	NA	NA
Capnocytophaga sp. oral taxon 324 F0483	2531839552	Bacteroidota	2533959922	2533958396	NA	NA	NA	NA	NA	2533960067	NA	NA	NA	NA	NA	NA	NA
Capnocytophaga sp. oral taxon 326 F0382	2529292816	Bacteroidota	2530093335	2530093909	NA	NA	NA	NA	NA	2530092098	NA	NA	NA	NA	NA	NA	NA
Capnocytophaga sp. oral taxon 329 F0087	2636416129	Bacteroidota	2639445322	2639445366	NA	NA	NA	NA	NA	2639445586	NA	NA	NA	NA	NA	NA	NA
Capnocytophaga sp. oral taxon 332 F0381	2529292815	Bacteroidota	2530089350	2530090472	NA	NA	NA	NA	NA	2530090965	NA	NA	NA	NA	NA	NA	NA
Capnocytophaga sp. oral taxon 335 F0486	2531839279	Bacteroidota	2532917663	2532917490	NA	NA	NA	NA	NA	2532917383	NA	NA	NA	NA	NA	NA	NA
Capnocytophaga sp. oral taxon 336 F0502	2541047019	Bacteroidota	2541463245	2541462346	NA	NA	NA	NA	NA	2541462873	NA	NA	NA	NA	NA	NA	NA
Capnocytophaga sp. oral taxon 338 F0234	651324020	Bacteroidota	651519351	651519770	NA	NA	NA	NA	NA	651521195	NA	NA	NA	NA	NA	NA	NA
Capnocytophaga sp. oral taxon 380 F0488	2529292817	Bacteroidota	2530096289	2530096129	NA	NA	NA	NA	NA	2530096464	NA	NA	NA	NA	NA	NA	NA
Capnocytophaga sp. oral taxon 412 F0487	2540341000	Bacteroidota	2540341607	2540342946	NA	NA	NA	NA	NA	2540341118	NA	NA	NA	NA	NA	NA	NA
Capnocytophaga sp. oral taxon 863 F0517	2600255043	Bacteroidota	2600714047	2600714839	NA	NA	NA	NA	NA	2600714088	NA	NA	NA	NA	NA	NA	NA
Capnocytophaga sputigena Capno, ATCC 33612	642979305	Bacteroidota	643196103	643196630	NA	NA	NA	NA	NA	643196468	NA	NA	NA	NA	NA	NA	NA
Cardiobacterium hominis ATCC 15826	645951819	Proteobacteria	646088724	646088725	NA	646088726	646088035	646088032	NA	646087846	NA	NA	NA	NA	NA	NA	NA
Cardiobacterium valvarum F0432	2513237308	Proteobacteria	NA	NA	NA	NA	NA	NA	NA	2514427282	NA	NA	NA	NA	NA	NA	NA
Catenibacterium mitsuokai DSM 15897	643886110	Firmicutes	NA	NA	NA	NA	NA	NA	NA	644185178	NA	NA	NA	NA	NA	NA	NA
Catonella morbi ATCC 51271	643886188	Firmicutes	NA	NA	NA	NA	NA	NA	NA	644362334	NA	NA	NA	NA	NA	NA	NA
Cedecea davisae 005, DSM 4568	2541046972	Proteobacteria	2541308778	2541308779	2541308777	2541308781	2541308782	2541308783	2541308334	2541305901	NA	NA	NA	NA	NA	NA	NA
Centipeda periodontii DSM 2778	651324021	Firmicutes	NA	NA	NA	NA	NA	NA	NA	651595917	NA	NA	NA	NA	NA	NA	NA
Cetobacterium somerae ATCC BAA-474	2558860278	Fusobacteriota	NA	NA	NA	NA	NA	NA	NA	NA	2559419543	2559419542	2559419541	NA	NA	NA	NA
Chryseobacterium gleum F93, ATCC 35910	2562617092	Bacteroidota	2562966087	2562966088	NA	2562966089	2562966082	2562966083	NA	2562966085	NA	NA	NA	NA	NA	NA	NA
Citrobacter koseri GED7778C	2811995060	Proteobacteria	2812998402	2812998403	2812998401	2812998405	2812998406	2812998407	2812995949	2812997015	NA	NA	NA	NA	NA	NA	NA
Citrobacter koseri PSS7778B	2811995061	Proteobacteria	2813005048	2813005049	2813005047	2813005051	2813005052	2813005053	2813001419	2813000844	NA	NA	NA	NA	NA	NA	NA
Citrobacter portucalensis 30_2	646206256	Proteobacteria	646246268	646246269	646246267	646246271	646246272	646246273	646245882	646245872	NA	NA	NA	NA	NA	NA	NA
Citrobacter portucalensis 4_7_47CFAA	2513237266	Proteobacteria	2514287788	2514287787	2514287789	2514287785	2514287784	2514287783	2514292262	2514290088	NA	NA	NA	NA	NA	NA	NA
Citrobacter youngae ATCC 29220	2562617093	Proteobacteria	2562971665	2562971664	2562971666	2562971632	2562971631	2562971630	2562967897	2562970191	NA	NA	NA	NA	NA	NA	NA
Clostridiales Family XI. Incertae Sedis sp. S5-A11	2600255103	Firmicutes	NA	NA	NA	NA	NA	NA	NA	2600967737	NA	NA	NA	NA	NA	NA	NA
Clostridiales Family XIII. Incertae Sedis sp. S5-A14a	2600255102	Firmicutes	NA	NA	NA	NA	NA	NA	NA	2600965315	NA	NA	NA	NA	NA	NA	NA
Clostridiales sp. 1_7_47FAA	643886007	Firmicutes	NA	NA	NA	NA	NA	NA	NA	643919483	643918602	643918603	643918604	NA	NA	NA	NA
Clostridiales sp. OBRC5-5	2537561948	Firmicutes	NA	NA	NA	NA	NA	NA	NA	2539264449	2539263937	2539263938	2539263939	NA	NA	NA	NA
Clostridiales sp. oral taxon 876 F0540	2600255234	Firmicutes	NA	NA	NA	NA	NA	NA	NA	2601468919	NA	NA	NA	NA	NA	NA	NA
Clostridiales sp. SM4/1	2622736406	Firmicutes	NA	NA	NA	NA	NA	NA	NA	2622765888	NA	NA	NA	NA	NA	NA	NA
Clostridiales sp. SS3/4	650377989	Firmicutes	NA	NA	NA	NA	NA	NA	NA	650597282	NA	NA	NA	NA	NA	NA	NA
Clostridioides difficile 002-P50-2011	2534681960	Bacillota	NA	NA	NA	NA	NA	NA	NA	NA	2536136524	2536136525	2536136526	NA	NA	NA	NA
Clostridioides difficile 050-P50-2011	2534681961	Firmicutes	NA	NA	NA	NA	NA	NA	NA	2536140927	2536139967	2536139966	2536139965	NA	NA	NA	NA
Clostridioides difficile 70-100-2010	2537561695	Firmicutes	NA	NA	NA	NA	NA	NA	NA	2538292034	2538289151	2538289152	2538289153	NA	NA	NA	NA
Clostridioides difficile NAP07	647000227	Firmicutes	NA	NA	NA	NA	NA	NA	NA	647529371	NA	NA	NA	NA	NA	NA	NA
Clostridioides difficile NAP08	647000228	Firmicutes	NA	NA	NA	NA	NA	NA	NA	647510507	NA	NA	NA	NA	NA	NA	NA
Clostridium bolteae WAL-14578 JGI Assembly and Annotation	2602042044	Firmicutes	NA	NA	NA	NA	NA	NA	NA	2603625968	NA	NA	NA	NA	NA	NA	NA
Clostridium butyricum 60E.3	2531839013	Firmicutes	2531911856	2531911855	NA	NA	NA	NA	NA	2531914102	2531912695	2531912694	2531912693	2531911853	2531911854	NA	NA
Clostridium celatum DSM 1785	2524023202	Firmicutes	NA	NA	NA	NA	NA	NA	NA	2524428742	2524429658	2524429657	2524429656	NA	NA	NA	NA
Clostridium colicanis 209318	2534682204	Firmicutes	NA	NA	NA	NA	NA	NA	NA	2536945494	2536945246	2536945245	2536945244	NA	NA	NA	NA
Clostridium leptum DSM 753	641380427	Firmicutes	NA	NA	NA	NA	NA	NA	NA	641397671	NA	NA	NA	NA	NA	NA	NA
Clostridium methylpentosum R2, DSM 5476	643886206	Firmicutes	NA	NA	NA	NA	NA	NA	NA	644206154	NA	NA	NA	NA	NA	NA	NA
Clostridium perfringens WAL-14572	2537561919	Bacillota	NA	NA	NA	NA	NA	NA	NA	NA	2539149686	2539149685	2539149684	NA	NA	NA	NA
Clostridium sp M62/1	2562617079	Firmicutes	NA	NA	NA	NA	NA	NA	NA	2562926780	NA	NA	NA	NA	NA	NA	NA
Clostridium sp. 1_1_41A1FAA	2651869832	Firmicutes	NA	NA	NA	NA	NA	NA	NA	2653034123	2653034666	2653034665	2653034664	NA	NA	NA	NA
Clostridium sp. 7_2_43FAA	646206260	Firmicutes	NA	NA	NA	NA	NA	NA	NA	646237868	646238772	646238771	646238770	NA	NA	NA	NA
Clostridium sp. 7_3_54FAA	2513237367	Firmicutes	NA	NA	NA	NA	NA	NA	NA	2514637851	2514639158	2514639159	2514639160	NA	NA	NA	NA
Clostridium sp. ATCC BAA-442	2597490299	Firmicutes	NA	NA	NA	NA	NA	NA	NA	2598985957	2598985041	2598985040	2598985039	NA	NA	NA	NA
Clostridium sp. D5	651285002	Firmicutes	NA	NA	NA	NA	NA	NA	NA	651313776	NA	NA	NA	NA	NA	NA	NA
Clostridium sp. HGF2	649989921	Firmicutes	NA	NA	NA	NA	NA	NA	NA	650271432	NA	NA	NA	NA	NA	NA	NA
Clostridium sp. KLE 1755	2600255042	Firmicutes	NA	NA	NA	NA	NA	NA	NA	2600711090	2600708568	2600708566	2600708567	NA	NA	NA	NA
Clostridium sp. L2-50	641380448	Firmicutes	NA	NA	NA	NA	NA	NA	NA	641393350	NA	NA	NA	NA	NA	NA	NA
Clostridium sp. MSTE9	2524023211	Firmicutes	2524472235	2524472236	NA	NA	NA	NA	NA	2524473249	NA	NA	NA	2524472238	2524472237	NA	NA
Clostridium sp. SS2/1	641736270	Firmicutes	642201986	642201987	NA	NA	NA	NA	NA	642202773	NA	NA	NA	642201989	642201988	NA	NA
Clostridium sp. VPI C48-50	2600254992	Firmicutes	NA	NA	NA	NA	NA	NA	NA	2600550673	2600552287	2600552286	2600552285	NA	NA	NA	NA
Clostridium sporogenes ATCC 15579	642791615	Firmicutes	NA	NA	NA	NA	NA	NA	NA	642848350	NA	NA	NA	NA	NA	NA	NA
Collinsella aerofaciens ATCC 25986	640612206	Actinomycetota	NA	NA	NA	NA	NA	NA	NA	640613630	NA	NA	NA	NA	NA	NA	NA
Collinsella intestinalis DSM 13280	2562617146	Actinomycetota	NA	NA	NA	NA	NA	NA	NA	2563203042	NA	NA	NA	NA	NA	NA	NA
Collinsella sp. 4_8_47FAA	2597489879	Actinomycetota	NA	NA	NA	NA	NA	NA	NA	2597832105	NA	NA	NA	NA	NA	NA	NA
Collinsella stercoris DSM 13279	642979321	Actinomycetota	NA	NA	NA	NA	NA	NA	NA	643137063	NA	NA	NA	NA	NA	NA	NA
Collinsella tanakaei YIT 12063	2513237344	Actinomycetota	NA	NA	NA	NA	NA	NA	NA	2514565720	NA	NA	NA	NA	NA	NA	NA
Coprobacillus cateniformis 29_1	649989924	Firmicutes	NA	NA	NA	NA	NA	NA	NA	650072353	NA	NA	NA	NA	NA	NA	NA
Coprobacillus cateniformis D6	2547132035	Firmicutes	NA	NA	NA	NA	NA	NA	NA	2547149315	NA	NA	NA	NA	NA	NA	NA
Coprobacillus sp. 3_3_56FAA	2513237376	Firmicutes	NA	NA	NA	NA	NA	NA	NA	2514669631	2514666192	2514666193	2514666194	NA	NA	NA	NA
Coprobacillus sp. 8_1_38FAA	2636415786	Firmicutes	NA	NA	NA	NA	NA	NA	NA	2638011971	NA	NA	NA	NA	NA	NA	NA
Coprobacillus sp. 8_2_54BFAA	2513237364	Firmicutes	NA	NA	NA	NA	NA	NA	NA	2514632492	2514631689	2514631688	2514631687	NA	NA	NA	NA
Coprobacillus sp. D7	646206251	Firmicutes	NA	NA	NA	NA	NA	NA	NA	646243060	646240229	646240230	646240231	NA	NA	NA	NA
Coprococcus catus GD/7	650377925	Firmicutes	NA	NA	NA	NA	NA	NA	NA	650537730	NA	NA	NA	NA	NA	NA	NA
Coprococcus eutactus ATCC 27759	641380422	Firmicutes	641413404	641413405	NA	NA	NA	NA	NA	641413209	NA	NA	NA	641413407	641413406	NA	NA
Coprococcus sp. ART55/1	2565956545	Firmicutes	2566129097	2566129096	NA	NA	NA	NA	NA	2566128355	NA	NA	NA	2566129094	2566129095	NA	NA
Coprococcus sp. HPP0048	2541046996	Firmicutes	NA	NA	NA	NA	NA	NA	NA	2541387670	NA	NA	NA	NA	NA	NA	NA
Coprococcus sp. HPP0074	2541046997	Firmicutes	NA	NA	NA	NA	NA	NA	NA	2541389124	NA	NA	NA	NA	NA	NA	NA
Coriobacteriaceae sp. BV3AC1	2558860387	Actinomycetota	NA	NA	NA	NA	NA	NA	NA	2559699068	NA	NA	NA	NA	NA	NA	NA
Coriobacteriales bacterium DNF00809	2775506811	Actinomycetota	NA	NA	NA	NA	NA	NA	NA	2775912298	NA	NA	NA	NA	NA	NA	NA
Corynebacterium accolens ATCC 49725	643886058	Actinomycetota	644277746	644277745	NA	644277744	NA	NA	NA	644277931	NA	NA	NA	NA	NA	NA	NA
Corynebacterium accolens ATCC 49726	648276632	Actinomycetota	648800924	648800925	NA	648800926	NA	NA	NA	648800716	NA	NA	NA	NA	NA	NA	NA
Corynebacterium ammoniagenes DSM 20306	647000230	Actinomycetota	647490683	647490684	NA	647490685	NA	NA	NA	647490493	NA	NA	NA	NA	NA	NA	NA
Corynebacterium amycolatum SK46	642979306	Actinomycetota	643192804	643192805	NA	643192806	NA	NA	NA	643194131	NA	NA	NA	NA	NA	NA	NA
Corynebacterium aurimucosum CN-1, ATCC 700975	645951870	Actinomycetota	646098941	646098940	646098941	646098939	NA	NA	NA	646099133	NA	NA	NA	NA	NA	NA	NA
Corynebacterium durum F0235	2537561950	Actinomycetota	2539271007	2539271006	NA	2539271005	NA	NA	NA	2539270865	NA	NA	NA	NA	NA	NA	NA
Corynebacterium efficiens YS-314, DSM 44549	645951842	Actinomycetota	646100810	646100809	NA	646100808	NA	NA	NA	646101018	NA	NA	NA	NA	NA	NA	NA
Corynebacterium freneyi DNF00450	2600255117	Actinomycetota	2601008715	2601008716	NA	2601008717	NA	NA	NA	2601009068	NA	NA	NA	NA	NA	NA	NA
Corynebacterium genitalium ATCC 33030	648276633	Actinomycetota	648323805	648323804	NA	648323803	NA	NA	NA	648323994	NA	NA	NA	NA	NA	NA	NA
Corynebacterium glucuronolyticum ATCC 51866	643886137	Actinomycetota	644340445	644340444	NA	644340443	NA	NA	NA	644340684	NA	NA	NA	NA	NA	NA	NA
Corynebacterium glucuronolyticum ATCC 51867	643886147	Actinomycetota	644133980	644133979	NA	644133978	NA	NA	NA	644134213	NA	NA	NA	NA	NA	NA	NA
Corynebacterium jeikeium ATCC 43734	647000231	Actinomycetota	647128745	647128746	NA	647128747	NA	NA	647129675	647128600	NA	NA	NA	NA	NA	NA	NA
Corynebacterium lipophiloflavum DSM 44291	643886002	Actinomycetota	644347610	644347609	NA	644347608	NA	NA	NA	644347778	NA	NA	NA	NA	NA	NA	NA
Corynebacterium matruchotii ATCC 14266	648276634	Actinomycetota	648330345	648330344	NA	648330343	NA	NA	NA	648330621	NA	NA	NA	NA	NA	NA	NA
Corynebacterium matruchotii ATCC 33806	643886207	Actinomycetota	644205350	644205349	NA	644205348	NA	NA	NA	644205177	NA	NA	NA	NA	NA	NA	NA
Corynebacterium otitidis ATCC 51513	2537561797	Actinomycetota	2538666004	2538666005	NA	2538666006	NA	NA	NA	2538666073	NA	NA	NA	NA	NA	NA	NA
Corynebacterium pseudogenitalium ATCC 33035	2562617094	Actinomycetota	2562974354	2562974353	NA	2562974352	NA	NA	NA	2562973128	NA	NA	NA	NA	NA	NA	NA
Corynebacterium pyruviciproducens ATCC BAA-1742	2541047000	Actinomycetota	NA	NA	NA	NA	NA	NA	NA	2541405326	NA	NA	NA	NA	NA	NA	NA
Corynebacterium sp. CMW7794	2775507051	Actinomycetota	2776923012	2776923013	NA	2776923014	NA	NA	NA	2776922956	NA	NA	NA	NA	NA	NA	NA
Corynebacterium sp. HFH0082	2541046993	Actinomycetota	2541376184	2541376185	NA	2541376186	NA	NA	NA	2541376004	NA	NA	NA	NA	NA	NA	NA
Corynebacterium sp. HMSC034A01	2865627506	Actinomycetota	2865628268	2865628267	NA	2865628266	NA	NA	NA	2865628426	NA	NA	NA	NA	NA	NA	NA
Corynebacterium sp. HMSC036D02	2865635668	Actinomycetota	2865637614	2865637613	NA	2865637612	NA	NA	NA	2865636195	NA	NA	NA	NA	NA	NA	NA
Corynebacterium sp. HMSC04H06	2865818737	Actinomycetota	2865819544	2865819545	NA	2865819546	NA	NA	NA	2865819748	NA	NA	NA	NA	NA	NA	NA
Corynebacterium sp. HMSC055A01	2868002852	Actinomycetota	2868004082	2868004081	NA	2868004080	NA	NA	NA	2868003664	NA	NA	NA	NA	NA	NA	NA
Corynebacterium sp. HMSC056E09	2865652145	Actinomycetota	2865653526	2865653527	NA	2865653528	NA	NA	NA	2865653875	NA	NA	NA	NA	NA	NA	NA
Corynebacterium sp. HMSC059E07	2868016438	Actinomycetota	2868017951	2868017952	NA	2868017953	NA	NA	NA	2868017864	NA	NA	NA	NA	NA	NA	NA
Corynebacterium sp. HMSC05D03	2865685920	Actinomycetota	2865688457	2865688458	NA	2865688459	NA	NA	NA	2865688484	NA	NA	NA	NA	NA	NA	NA
Corynebacterium sp. HMSC05H05	2865683558	Actinomycetota	2865683660	2865683659	NA	2865683658	NA	NA	NA	2865685438	NA	NA	NA	NA	NA	NA	NA
Corynebacterium sp. HMSC062A03	2865459908	Actinomycetota	2865460805	2865460804	NA	2865460803	NA	NA	NA	2865461057	NA	NA	NA	NA	NA	NA	NA
Corynebacterium sp. HMSC062E11	2865451959	Actinomycetota	2865453720	2865453721	NA	2865453722	NA	NA	NA	2865453458	NA	NA	NA	NA	NA	NA	NA
Corynebacterium sp. HMSC065D07	2865464240	Actinomycetota	2865465783	2865465784	NA	2865465785	NA	NA	NA	2865465622	NA	NA	NA	NA	NA	NA	NA
Corynebacterium sp. HMSC066C02	2865640064	Actinomycetota	2865641521	2865641522	NA	2865641523	NA	NA	NA	2865640716	NA	NA	NA	NA	NA	NA	NA
Corynebacterium sp. HMSC068H04	2865457301	Actinomycetota	2865458648	2865458647	NA	2865458646	NA	NA	NA	2865458839	NA	NA	NA	NA	NA	NA	NA
Corynebacterium sp. HMSC069E04	2865823338	Actinomycetota	2865824016	2865824015	NA	2865824014	NA	NA	NA	2865824932	NA	NA	NA	NA	NA	NA	NA
Corynebacterium sp. HMSC071B10	2868013923	Actinomycetota	2868015647	2868015646	NA	2868015645	NA	NA	NA	2868015873	NA	NA	NA	NA	NA	NA	NA
Corynebacterium sp. HMSC072A02	2865620967	Actinomycetota	2865621847	2865621846	NA	2865621845	NA	NA	NA	2865622887	NA	NA	NA	NA	NA	NA	NA
Corynebacterium sp. HMSC072D12	2865647829	Actinomycetota	2865650126	2865650127	NA	2865650128	NA	NA	NA	2865647972	NA	NA	NA	NA	NA	NA	NA
Corynebacterium sp. HMSC074A01	2865865847	Actinomycetota	2865866332	2865866331	NA	2865866330	NA	NA	NA	2865867491	NA	NA	NA	NA	NA	NA	NA
Corynebacterium sp. HMSC074C01	2865642609	Actinomycetota	2865643448	2865643449	NA	2865643450	NA	NA	NA	2865644513	NA	NA	NA	NA	NA	NA	NA
Corynebacterium sp. HMSC074E01	2868005651	Actinomycetota	2868006561	2868006562	NA	2868006563	NA	NA	NA	2868005796	NA	NA	NA	NA	NA	NA	NA
Corynebacterium sp. HMSC078A10	2865454630	Actinomycetota	2865455863	2865455864	NA	2865455865	NA	NA	NA	2865454829	NA	NA	NA	NA	NA	NA	NA
Corynebacterium sp. HMSC078C09	2865645244	Actinomycetota	2865647718	2865647719	NA	2865647720	NA	NA	NA	2865646930	NA	NA	NA	NA	NA	NA	NA
Corynebacterium sp. HMSC078H07	2865657590	Actinomycetota	2865659971	2865659972	NA	2865659973	NA	NA	NA	2865659480	NA	NA	NA	NA	NA	NA	NA
Corynebacterium sp. HMSC11E11	2865660320	Actinomycetota	2865662610	2865662611	NA	2865662612	NA	NA	NA	2865662387	NA	NA	NA	NA	NA	NA	NA
Corynebacterium sp. HMSC22B11	2865625429	Actinomycetota	2865627242	2865627241	NA	2865627240	NA	NA	NA	2865627300	NA	NA	NA	NA	NA	NA	NA
Corynebacterium sp. HMSC27B11	2865816792	Actinomycetota	2865817042	2865817043	NA	2865817044	NA	NA	NA	2865816950	NA	NA	NA	NA	NA	NA	NA
Corynebacterium sp. HMSC29G08	2865814381	Actinomycetota	2865814389	2865814388	NA	2865814387	NA	NA	NA	2865815288	NA	NA	NA	NA	NA	NA	NA
Corynebacterium sp. KPL1814	2558860410	Actinomycetota	2559751642	2559751643	NA	2559751644	NA	NA	NA	2559751455	NA	NA	NA	NA	NA	NA	NA
Corynebacterium sp. KPL1817	2558860411	Actinomycetota	2559754422	2559754423	NA	2559754424	NA	NA	NA	2559753469	NA	NA	NA	NA	NA	NA	NA
Corynebacterium sp. KPL1818	2558860412	Actinomycetota	2559754751	2559754752	NA	2559755015	NA	NA	NA	2559754564	NA	NA	NA	NA	NA	NA	NA
Corynebacterium sp. KPL1821	2558860413	Actinomycetota	2559758075	2559758076	NA	2559758077	NA	NA	NA	2559758630	NA	NA	NA	NA	NA	NA	NA
Corynebacterium sp. KPL1824	2558860395	Actinomycetota	2559716294	2559716296	NA	2559716297	NA	NA	NA	2559716099	NA	NA	NA	NA	NA	NA	NA
Corynebacterium sp. KPL1855	2558860404	Actinomycetota	2559737214	2559737213	NA	2559737212	NA	NA	NA	2559737397	NA	NA	NA	NA	NA	NA	NA
Corynebacterium sp. KPL1856	2558860405	Actinomycetota	2559737929	2559737930	NA	2559737931	NA	NA	NA	2559738473	NA	NA	NA	NA	NA	NA	NA
Corynebacterium sp. KPL1857	2558860406	Actinomycetota	2559741017	2559741016	NA	2559741015	NA	NA	NA	2559740459	NA	NA	NA	NA	NA	NA	NA
Corynebacterium sp. KPL1859	2558860407	Actinomycetota	2559743522	2559743523	NA	2559743524	NA	NA	NA	2559743335	NA	NA	NA	NA	NA	NA	NA
Corynebacterium sp. KPL1860	2558860408	Actinomycetota	2559745136	2559745137	NA	2559745138	NA	NA	NA	2559745695	NA	NA	NA	NA	NA	NA	NA
Corynebacterium sp. KPL1986	2558860409	Actinomycetota	2559748828	2559748829	NA	2559748830	NA	NA	NA	2559748625	NA	NA	NA	NA	NA	NA	NA
Corynebacterium sp. KPL1989	2558860414	Actinomycetota	NA	NA	NA	NA	NA	NA	NA	2559759631	NA	NA	NA	NA	NA	NA	NA
Corynebacterium sp. KPL1995	2558860415	Actinomycetota	NA	NA	NA	NA	NA	NA	NA	2559761764	NA	NA	NA	NA	NA	NA	NA
Corynebacterium sp. KPL1996	2558860416	Actinomycetota	2559765995	2559765996	NA	2559765997	NA	NA	NA	2559765791	NA	NA	NA	NA	NA	NA	NA
Corynebacterium sp. KPL1998	2558860417	Actinomycetota	2559768441	2559768442	NA	2559768443	NA	NA	NA	2559768237	NA	NA	NA	NA	NA	NA	NA
Corynebacterium sp. KPL2004	2558860421	Actinomycetota	2559778008	2559778009	NA	2559778010	NA	NA	NA	2559777804	NA	NA	NA	NA	NA	NA	NA
Corynebacterium striatum ATCC 6940	643886057	Actinomycetota	644281704	644281703	NA	644281702	NA	NA	NA	644282266	NA	NA	NA	NA	NA	NA	NA
Corynebacterium tuberculostearicum SK141	645058719	Actinomycetota	645631746	645631747	NA	645631748	NA	NA	NA	645632102	NA	NA	NA	NA	NA	NA	NA
Cutibacterium acnes HL001PA1	2531839424	Actinomycetota	NA	NA	NA	NA	NA	NA	NA	2533467457	NA	NA	NA	NA	NA	NA	NA
Cutibacterium acnes HL002PA1	2537561818	Actinomycetota	NA	NA	NA	NA	NA	NA	NA	2538757883	NA	NA	NA	NA	NA	NA	NA
Cutibacterium acnes HL002PA2	2529292840	Actinomycetota	NA	NA	NA	NA	NA	NA	NA	2530198086	NA	NA	NA	NA	NA	NA	NA
Cutibacterium acnes HL002PA3	2537561816	Actinomycetota	NA	NA	NA	NA	NA	NA	NA	2538752819	NA	NA	NA	NA	NA	NA	NA
Cutibacterium acnes HL005PA1	2537561674	Actinomycetota	NA	NA	NA	NA	NA	NA	NA	2538209393	NA	NA	NA	NA	NA	NA	NA
Cutibacterium acnes HL005PA2	2537561673	Actinomycetota	NA	NA	NA	NA	NA	NA	NA	2538204817	NA	NA	NA	NA	NA	NA	NA
Cutibacterium acnes HL005PA3	2537561682	Actinomycetota	NA	NA	NA	NA	NA	NA	NA	2538227428	NA	NA	NA	NA	NA	NA	NA
Cutibacterium acnes HL005PA4	2537561681	Actinomycetota	NA	NA	NA	NA	NA	NA	NA	2538224685	NA	NA	NA	NA	NA	NA	NA
Cutibacterium acnes HL007PA1	2537561815	Actinomycetota	NA	NA	NA	NA	NA	NA	NA	2538750086	NA	NA	NA	NA	NA	NA	NA
Cutibacterium acnes HL013PA1	2531839223	Actinomycetota	NA	NA	NA	NA	NA	NA	NA	2532694789	NA	NA	NA	NA	NA	NA	NA
Cutibacterium acnes HL013PA2	2537561582	Actinomycetota	NA	NA	NA	NA	NA	NA	NA	2537861539	NA	NA	NA	NA	NA	NA	NA
Cutibacterium acnes HL020PA1	2531839225	Actinomycetota	NA	NA	NA	NA	NA	NA	NA	2532704128	NA	NA	NA	NA	NA	NA	NA
Cutibacterium acnes HL025PA1	2531839324	Actinomycetota	NA	NA	NA	NA	NA	NA	NA	2533074543	NA	NA	NA	NA	NA	NA	NA
Cutibacterium acnes HL025PA2	2537561676	Actinomycetota	NA	NA	NA	NA	NA	NA	NA	2538214712	NA	NA	NA	NA	NA	NA	NA
Cutibacterium acnes HL027PA1	2537561821	Actinomycetota	NA	NA	NA	NA	NA	NA	NA	2538765196	NA	NA	NA	NA	NA	NA	NA
Cutibacterium acnes HL027PA2	2537561820	Actinomycetota	NA	NA	NA	NA	NA	NA	NA	2538761347	NA	NA	NA	NA	NA	NA	NA
Cutibacterium acnes HL030PA1	2531839430	Actinomycetota	NA	NA	NA	NA	NA	NA	NA	2533484526	NA	NA	NA	NA	NA	NA	NA
Cutibacterium acnes HL030PA2	2531839423	Actinomycetota	NA	NA	NA	NA	NA	NA	NA	2533465658	NA	NA	NA	NA	NA	NA	NA
Cutibacterium acnes HL036PA1	2531839425	Actinomycetota	NA	NA	NA	NA	NA	NA	NA	2533470964	NA	NA	NA	NA	NA	NA	NA
Cutibacterium acnes HL036PA2	2531839426	Actinomycetota	NA	NA	NA	NA	NA	NA	NA	2533473708	NA	NA	NA	NA	NA	NA	NA
Cutibacterium acnes HL036PA3	2531839421	Actinomycetota	NA	NA	NA	NA	NA	NA	NA	2533460533	NA	NA	NA	NA	NA	NA	NA
Cutibacterium acnes HL037PA1	2534681798	Actinomycetota	NA	NA	NA	NA	NA	NA	NA	2535526627	NA	NA	NA	NA	NA	NA	NA
Cutibacterium acnes HL038PA1	2531839320	Actinomycetota	NA	NA	NA	NA	NA	NA	NA	2533065779	NA	NA	NA	NA	NA	NA	NA
Cutibacterium acnes HL043PA1	2537561581	Actinomycetota	NA	NA	NA	NA	NA	NA	NA	2537857729	NA	NA	NA	NA	NA	NA	NA
Cutibacterium acnes HL043PA2	2537561580	Actinomycetota	NA	NA	NA	NA	NA	NA	NA	2537855929	NA	NA	NA	NA	NA	NA	NA
Cutibacterium acnes HL045PA1	2531839222	Actinomycetota	NA	NA	NA	NA	NA	NA	NA	2532693079	NA	NA	NA	NA	NA	NA	NA
Cutibacterium acnes HL046PA1	2537561672	Actinomycetota	NA	NA	NA	NA	NA	NA	NA	2538203233	NA	NA	NA	NA	NA	NA	NA
Cutibacterium acnes HL046PA2	2537561671	Actinomycetota	NA	NA	NA	NA	NA	NA	NA	2538200446	NA	NA	NA	NA	NA	NA	NA
Cutibacterium acnes HL050PA1	2531839427	Actinomycetota	NA	NA	NA	NA	NA	NA	NA	2533475776	NA	NA	NA	NA	NA	NA	NA
Cutibacterium acnes HL050PA2	2531839428	Actinomycetota	NA	NA	NA	NA	NA	NA	NA	2533478564	NA	NA	NA	NA	NA	NA	NA
Cutibacterium acnes HL050PA3	2531839429	Actinomycetota	NA	NA	NA	NA	NA	NA	NA	2533481642	NA	NA	NA	NA	NA	NA	NA
Cutibacterium acnes HL053PA1	2537561817	Actinomycetota	NA	NA	NA	NA	NA	NA	NA	2538755351	NA	NA	NA	NA	NA	NA	NA
Cutibacterium acnes HL053PA2	2531839226	Actinomycetota	NA	NA	NA	NA	NA	NA	NA	2532706777	NA	NA	NA	NA	NA	NA	NA
Cutibacterium acnes HL056PA1	2537561743	Actinomycetota	NA	NA	NA	NA	NA	NA	NA	2538480272	NA	NA	NA	NA	NA	NA	NA
Cutibacterium acnes HL059PA1	2537561675	Actinomycetota	NA	NA	NA	NA	NA	NA	NA	2538210680	NA	NA	NA	NA	NA	NA	NA
Cutibacterium acnes HL059PA2	2537561678	Actinomycetota	NA	NA	NA	NA	NA	NA	NA	2538219672	NA	NA	NA	NA	NA	NA	NA
Cutibacterium acnes HL060PA1	2531839319	Actinomycetota	NA	NA	NA	NA	NA	NA	NA	2533063932	NA	NA	NA	NA	NA	NA	NA
Cutibacterium acnes HL063PA1	2537561819	Actinomycetota	NA	NA	NA	NA	NA	NA	NA	2538760749	NA	NA	NA	NA	NA	NA	NA
Cutibacterium acnes HL063PA2	2529292847	Actinomycetota	NA	NA	NA	NA	NA	NA	NA	2530218714	NA	NA	NA	NA	NA	NA	NA
Cutibacterium acnes HL067PA1	2537561822	Actinomycetota	NA	NA	NA	NA	NA	NA	NA	2538767419	NA	NA	NA	NA	NA	NA	NA
Cutibacterium acnes HL072PA1	2537561586	Actinomycetota	NA	NA	NA	NA	NA	NA	NA	2537871898	NA	NA	NA	NA	NA	NA	NA
Cutibacterium acnes HL072PA2	2537561585	Actinomycetota	NA	NA	NA	NA	NA	NA	NA	2537869405	NA	NA	NA	NA	NA	NA	NA
Cutibacterium acnes HL074PA1	2537561584	Actinomycetota	NA	NA	NA	NA	NA	NA	NA	2537866180	NA	NA	NA	NA	NA	NA	NA
Cutibacterium acnes HL078PA1	2534682005	Actinomycetota	NA	NA	NA	NA	NA	NA	NA	2536298578	NA	NA	NA	NA	NA	NA	NA
Cutibacterium acnes HL082PA1	2537561736	Actinomycetota	NA	NA	NA	NA	NA	NA	NA	2538464420	NA	NA	NA	NA	NA	NA	NA
Cutibacterium acnes HL082PA2	2529292952	Actinomycetota	NA	NA	NA	NA	NA	NA	NA	2530650679	NA	NA	NA	NA	NA	NA	NA
Cutibacterium acnes HL083PA1	2531839318	Actinomycetota	NA	NA	NA	NA	NA	NA	NA	2533061006	NA	NA	NA	NA	NA	NA	NA
Cutibacterium acnes HL083PA2	2531839323	Actinomycetota	NA	NA	NA	NA	NA	NA	NA	2533072216	NA	NA	NA	NA	NA	NA	NA
Cutibacterium acnes HL086PA1	2537561677	Actinomycetota	NA	NA	NA	NA	NA	NA	NA	2538217124	NA	NA	NA	NA	NA	NA	NA
Cutibacterium acnes HL087PA1	2531839316	Actinomycetota	NA	NA	NA	NA	NA	NA	NA	2533055302	NA	NA	NA	NA	NA	NA	NA
Cutibacterium acnes HL087PA2	2531839313	Actinomycetota	NA	NA	NA	NA	NA	NA	NA	2533047180	NA	NA	NA	NA	NA	NA	NA
Cutibacterium acnes HL087PA3	2531839314	Actinomycetota	NA	NA	NA	NA	NA	NA	NA	2533050302	NA	NA	NA	NA	NA	NA	NA
Cutibacterium acnes HL092PA1	2531839317	Actinomycetota	NA	NA	NA	NA	NA	NA	NA	2533057008	NA	NA	NA	NA	NA	NA	NA
Cutibacterium acnes HL096PA2	2537561598	Actinomycetota	NA	NA	NA	NA	NA	NA	NA	2537918353	NA	NA	NA	NA	NA	NA	NA
Cutibacterium acnes HL096PA3	2537561597	Actinomycetota	NA	NA	NA	NA	NA	NA	NA	2537914527	NA	NA	NA	NA	NA	NA	NA
Cutibacterium acnes HL097PA1	2537561595	Actinomycetota	NA	NA	NA	NA	NA	NA	NA	2537908859	NA	NA	NA	NA	NA	NA	NA
Cutibacterium acnes HL099PA1	2537561594	Actinomycetota	NA	NA	NA	NA	NA	NA	NA	2537906825	NA	NA	NA	NA	NA	NA	NA
Cutibacterium acnes HL103PA1	2537561596	Actinomycetota	NA	NA	NA	NA	NA	NA	NA	2537912895	NA	NA	NA	NA	NA	NA	NA
Cutibacterium acnes HL110PA1	2537561583	Actinomycetota	NA	NA	NA	NA	NA	NA	NA	2537863987	NA	NA	NA	NA	NA	NA	NA
Cutibacterium acnes HL110PA2	2537561579	Actinomycetota	NA	NA	NA	NA	NA	NA	NA	2537853569	NA	NA	NA	NA	NA	NA	NA
Cutibacterium acnes HL110PA3	2537561578	Actinomycetota	NA	NA	NA	NA	NA	NA	NA	2537850671	NA	NA	NA	NA	NA	NA	NA
Cutibacterium acnes HL110PA4	2531839315	Actinomycetota	NA	NA	NA	NA	NA	NA	NA	2533052247	NA	NA	NA	NA	NA	NA	NA
Cutibacterium acnes J139	647000296	Actinomycetota	NA	NA	NA	NA	NA	NA	NA	647361676	NA	NA	NA	NA	NA	NA	NA
Cutibacterium acnes J165	647000297	Actinomycetota	NA	NA	NA	NA	NA	NA	NA	647414607	NA	NA	NA	NA	NA	NA	NA
Cutibacterium acnes SK137	646564561	Actinomycetota	NA	NA	NA	NA	NA	NA	NA	646742733	NA	NA	NA	NA	NA	NA	NA
Cutibacterium acnes SK182	2537562124	Actinomycetota	NA	NA	NA	NA	NA	NA	NA	2539869258	NA	NA	NA	NA	NA	NA	NA
Cutibacterium acnes SK182B-JCVI	2531839572	Actinomycetota	NA	NA	NA	NA	NA	NA	NA	2534024442	NA	NA	NA	NA	NA	NA	NA
Cutibacterium acnes SK187	647000298	Actinomycetota	NA	NA	NA	NA	NA	NA	NA	647417431	NA	NA	NA	NA	NA	NA	NA
Cutibacterium avidum MJR7694	2816332324	Actinomycetota	NA	NA	NA	NA	NA	NA	NA	2817573016	NA	NA	NA	NA	NA	NA	NA
Cutibacterium avidum VPI 0179	2513237389	Actinomycetota	NA	NA	NA	NA	NA	NA	NA	2514715420	NA	NA	NA	NA	NA	NA	NA
Cutibacterium humerusii HL037PA2	2534681797	Actinomycetota	NA	NA	NA	NA	NA	NA	NA	2535521309	NA	NA	NA	NA	NA	NA	NA
Cutibacterium humerusii HL037PA3	2529293281	Actinomycetota	NA	NA	NA	NA	NA	NA	NA	2531830547	NA	NA	NA	NA	NA	NA	NA
Cutibacterium humerusii HL044PA1	2531839422	Actinomycetota	NA	NA	NA	NA	NA	NA	NA	2533460943	NA	NA	NA	NA	NA	NA	NA
Delftia acidovorans CCUG 15835	2541046983	Proteobacteria	2541342911	2541342910	2541342330	2541342909	NA	NA	2541341717	2541339579	NA	NA	NA	NA	NA	NA	NA
Delftia acidovorans CCUG 274B	2541046984	Proteobacteria	2541348901	2541348900	2541351413	2541348899	NA	NA	2541349584	2541348559	NA	NA	NA	NA	NA	NA	NA
Dermacoccus sp. Ellin185	649989926	Actinomycetota	650226679	650226678	650226677	NA	NA	NA	NA	650228048	NA	NA	NA	NA	NA	NA	NA
Desmospora sp. 8437	651324024	Firmicutes	NA	NA	651609211	651609485	NA	NA	NA	651608261	NA	NA	NA	NA	NA	NA	NA
Dorea formicigenerans 4_6_53AFAA	2513237343	Firmicutes	NA	NA	NA	NA	NA	NA	NA	2514561714	NA	NA	NA	NA	NA	NA	NA
Dorea formicigenerans ATCC 27755	641736133	Firmicutes	NA	NA	NA	NA	NA	NA	NA	641809196	NA	NA	NA	NA	NA	NA	NA
Dorea longicatena DSM 13814	640963046	Firmicutes	NA	NA	NA	NA	NA	NA	NA	641036717	NA	NA	NA	NA	NA	NA	NA
Dorea sp. D27	2639762926	Firmicutes	NA	NA	NA	NA	NA	NA	NA	2641294656	NA	NA	NA	NA	NA	NA	NA
Dysgonomonas gadei ATCC BAA-286	651324026	Bacteroidota	NA	NA	NA	NA	NA	NA	NA	651388303	NA	NA	NA	NA	NA	NA	NA
Dysgonomonas mossii DSM 22836	651324027	Bacteroidota	NA	NA	NA	NA	NA	NA	NA	651391679	NA	NA	NA	NA	NA	NA	NA
Edwardsiella tarda ATCC 23685	647000237	Proteobacteria	NA	NA	NA	NA	NA	NA	NA	647368518	NA	NA	NA	NA	NA	NA	NA
Eggerthella lenta 1_1_60AFAA	2619619289	Actinomycetota	NA	NA	NA	NA	NA	NA	NA	2621257974	NA	NA	NA	NA	NA	NA	NA
Eggerthella sp. 1_3_56FAA	649989930	Actinomycetota	NA	NA	NA	NA	NA	NA	NA	650045227	NA	NA	NA	NA	NA	NA	NA
Eggerthella sp. HGA1	651324028	Actinomycetota	NA	NA	NA	NA	NA	NA	NA	651511073	NA	NA	NA	NA	NA	NA	NA
Eggerthia catenaformis OT 569	2537561938	Firmicutes	NA	NA	NA	NA	NA	NA	NA	2539230400	NA	NA	NA	NA	NA	NA	NA
Eikenella corrodens ATCC 23834	643886208	Proteobacteria	NA	NA	NA	NA	NA	NA	NA	644201183	NA	NA	NA	NA	NA	NA	NA
Eikenella corrodens CC92I	2558860355	Proteobacteria	NA	NA	NA	NA	NA	NA	NA	2559610334	NA	NA	NA	NA	NA	NA	NA
Enhydrobacter aerosaccus SK60	645951810	Proteobacteria	NA	NA	NA	NA	NA	NA	646168046	646167544	NA	NA	NA	NA	NA	NA	NA
Enterobacter cancerogenus ATCC 35316	2562617148	Proteobacteria	2563211770	2563211771	2563211769	2563211774	2563211775	2563211776	2563210166	2563210485	NA	NA	NA	NA	NA	NA	NA
Enterobacter hormaechei ATCC 49162	651324029	Proteobacteria	651602292	651602293	651602291	651602296	651602297	651602298	651601935	651601929	NA	NA	NA	NA	NA	NA	NA
Enterobacter hormaechei NCTC 9394	650377928	Proteobacteria	650543068	650543069	650543067	650543071	650543072	650543073	NA	650543756	NA	NA	NA	NA	NA	NA	NA
Enterobacteriaceae bacterium 9_2_54FAA	2562617162	Proteobacteria	2563251962	2563251961	2563251963	NA	2563252365	2563252364	2563254005	2563254000	NA	NA	NA	NA	NA	NA	NA
Enterocloster asparagiformis DSM 15981	643886112	Firmicutes	NA	NA	NA	NA	NA	NA	NA	644176484	644178543	644178542	644178541	NA	NA	NA	NA
Enterocloster bolteae 90A5	2537561659	Firmicutes	NA	NA	NA	NA	NA	NA	NA	2538151875	2538149877	2538149876	2538149875	NA	NA	NA	NA
Enterocloster bolteae 90A9	2531839009	Firmicutes	NA	NA	NA	NA	NA	NA	NA	2531891439	2531887945	2531887946	2531887947	NA	NA	NA	NA
Enterocloster bolteae 90B3	2531839010	Firmicutes	NA	NA	NA	NA	NA	NA	NA	2531898277	2531895802	2531895801	2531895800	NA	NA	NA	NA
Enterocloster bolteae 90B7	2531839011	Firmicutes	NA	NA	NA	NA	NA	NA	NA	2531904665	2531901159	2531901160	2531901161	NA	NA	NA	NA
Enterocloster bolteae 90B8	2531839012	Firmicutes	NA	NA	NA	NA	NA	NA	NA	2531910454	2531909445	2531909444	2531909443	NA	NA	NA	NA
Enterocloster bolteae ATCC BAA-613	641380428	Firmicutes	NA	NA	NA	NA	NA	NA	NA	641401942	NA	NA	NA	NA	NA	NA	NA
Enterocloster bolteae WAL-14578	2833300541	Firmicutes	NA	NA	NA	NA	NA	NA	NA	2833306601	2833305758	2833305759	2833305760	NA	NA	NA	NA
Enterocloster citroniae WAL-17108	2513237360	Firmicutes	NA	NA	NA	NA	NA	NA	NA	2514620297	2514617904	2514617905	2514617906	NA	NA	NA	NA
Enterocloster citroniae WAL-19142	2636415767	Firmicutes	NA	NA	NA	NA	NA	NA	NA	2637936304	2637935219	2637935220	2637935221	NA	NA	NA	NA
Enterocloster clostridioformis 2_1_49FAA	2513237315	Firmicutes	NA	NA	NA	NA	NA	NA	NA	2514454595	2514450869	2514450870	2514450871	NA	NA	NA	NA
Enterocloster clostridioformis 90A1	2531839014	Firmicutes	NA	NA	NA	NA	NA	NA	NA	2531920321	2531916552	2531916551	2531916550	NA	NA	NA	NA
Enterocloster clostridioformis 90A3	2531839015	Firmicutes	NA	NA	NA	NA	NA	NA	NA	2531922093	2531923005	2531923006	2531923007	NA	NA	NA	NA
Enterocloster clostridioformis 90A4	2531839016	Firmicutes	NA	NA	NA	NA	NA	NA	NA	2531929582	2531926881	2531926882	2531926883	NA	NA	NA	NA
Enterocloster clostridioformis 90A6	2531839007	Firmicutes	NA	NA	NA	NA	NA	NA	NA	2531880467	2531876388	2531876387	2531876386	NA	NA	NA	NA
Enterocloster clostridioformis 90A7	2531839008	Firmicutes	NA	NA	NA	NA	NA	NA	NA	2531887157	2531885322	2531885323	2531885324	NA	NA	NA	NA
Enterocloster clostridioformis 90A8	2534682207	Firmicutes	NA	NA	NA	NA	NA	NA	NA	2536962241	2536958607	2536958606	2536958605	NA	NA	NA	NA
Enterocloster clostridioformis 90B1	2534682206	Firmicutes	NA	NA	NA	NA	NA	NA	NA	2536957489	2536953118	2536953119	2536953120	NA	NA	NA	NA
Enterocloster clostridioformis CM201	2534682205	Firmicutes	NA	NA	NA	NA	NA	NA	NA	2536948248	2536951122	2536951123	2536951124	NA	NA	NA	NA
Enterocloster clostridioformis WAL-7855	2648501893	Firmicutes	NA	NA	NA	NA	NA	NA	NA	2651718030	2651714224	2651714223	2651714222	NA	NA	NA	NA
Enterococcus casseliflavus ATCC 12755	651324030	Firmicutes	NA	NA	NA	NA	NA	NA	NA	651494441	NA	NA	NA	NA	NA	NA	NA
Enterococcus durans FB129-CNAB-4	2537562025	Firmicutes	NA	NA	NA	NA	NA	NA	2539558152	2539556107	NA	NA	NA	NA	NA	NA	NA
Enterococcus faecalis 599	2519103119	Firmicutes	NA	NA	NA	NA	NA	NA	2519530709	2519531132	NA	NA	NA	NA	NA	NA	NA
Enterococcus faecalis 7L76	650377930	Firmicutes	NA	NA	NA	NA	NA	NA	650588573	650587300	NA	NA	NA	NA	NA	NA	NA
Enterococcus faecalis 918	2576861524	Firmicutes	NA	NA	NA	NA	NA	NA	NA	2578657565	NA	NA	NA	NA	NA	NA	NA
Enterococcus faecalis ATCC 29200	643886004	Firmicutes	NA	NA	NA	NA	NA	NA	644350399	644352131	NA	NA	NA	NA	NA	NA	NA
Enterococcus faecalis DAPTO 512	649989932	Firmicutes	NA	NA	NA	NA	NA	NA	NA	650160223	NA	NA	NA	NA	NA	NA	NA
Enterococcus faecalis DAPTO 516	649989933	Firmicutes	NA	NA	NA	NA	NA	NA	NA	650156436	NA	NA	NA	NA	NA	NA	NA
Enterococcus faecalis E12	2558860353	Firmicutes	NA	NA	NA	NA	NA	NA	NA	2559604840	NA	NA	NA	NA	NA	NA	NA
Enterococcus faecalis ERV103	2519103116	Firmicutes	NA	NA	NA	NA	NA	NA	NA	2519519918	NA	NA	NA	NA	NA	NA	NA
Enterococcus faecalis ERV116	2519103092	Firmicutes	NA	NA	NA	NA	NA	NA	NA	2519448380	NA	NA	NA	NA	NA	NA	NA
Enterococcus faecalis ERV129	2519103118	Firmicutes	NA	NA	NA	NA	NA	NA	2519527679	2519526843	NA	NA	NA	NA	NA	NA	NA
Enterococcus faecalis ERV25	2519103117	Firmicutes	NA	NA	NA	NA	NA	NA	2519523568	2519523093	NA	NA	NA	NA	NA	NA	NA
Enterococcus faecalis ERV31	2519103091	Firmicutes	NA	NA	NA	NA	NA	NA	2519443777	2519444185	NA	NA	NA	NA	NA	NA	NA
Enterococcus faecalis ERV37	2519103090	Firmicutes	NA	NA	NA	NA	NA	NA	NA	2519442724	NA	NA	NA	NA	NA	NA	NA
Enterococcus faecalis ERV41	2519103137	Firmicutes	NA	NA	NA	NA	NA	NA	2519610423	2519611533	NA	NA	NA	NA	NA	NA	NA
Enterococcus faecalis ERV62	2519103138	Firmicutes	NA	NA	NA	NA	NA	NA	2519614777	2519614247	NA	NA	NA	NA	NA	NA	NA
Enterococcus faecalis ERV63	2519103135	Firmicutes	NA	NA	NA	NA	NA	NA	2519603733	2519604538	NA	NA	NA	NA	NA	NA	NA
Enterococcus faecalis ERV65	2519103136	Firmicutes	NA	NA	NA	NA	NA	NA	2519609352	2519608394	NA	NA	NA	NA	NA	NA	NA
Enterococcus faecalis ERV68	2519103141	Firmicutes	NA	NA	NA	NA	NA	NA	2519623587	2519624884	NA	NA	NA	NA	NA	NA	NA
Enterococcus faecalis ERV72	2519103142	Firmicutes	NA	NA	NA	NA	NA	NA	2519627908	2519628333	NA	NA	NA	NA	NA	NA	NA
Enterococcus faecalis ERV73	2519103139	Firmicutes	NA	NA	NA	NA	NA	NA	2519617034	2519618530	NA	NA	NA	NA	NA	NA	NA
Enterococcus faecalis ERV81	2519103140	Firmicutes	NA	NA	NA	NA	NA	NA	2519621177	2519623200	NA	NA	NA	NA	NA	NA	NA
Enterococcus faecalis ERV85	2519103133	Firmicutes	NA	NA	NA	NA	NA	NA	NA	2519599443	NA	NA	NA	NA	NA	NA	NA
Enterococcus faecalis ERV93	2519103134	Firmicutes	NA	NA	NA	NA	NA	NA	2519600511	2519601792	NA	NA	NA	NA	NA	NA	NA
Enterococcus faecalis HH22	643886073	Firmicutes	NA	NA	NA	NA	NA	NA	644388230	644387902	NA	NA	NA	NA	NA	NA	NA
Enterococcus faecalis PC1.1	2513237319	Firmicutes	NA	NA	NA	NA	NA	NA	NA	2514468448	NA	NA	NA	NA	NA	NA	NA
Enterococcus faecalis R508	2531839109	Firmicutes	NA	NA	NA	NA	NA	NA	2532273025	2532275327	NA	NA	NA	NA	NA	NA	NA
Enterococcus faecalis R712	647000239	Firmicutes	NA	NA	NA	NA	NA	NA	NA	647310434	NA	NA	NA	NA	NA	NA	NA
Enterococcus faecalis S613	647000240	Firmicutes	NA	NA	NA	NA	NA	NA	NA	647309345	NA	NA	NA	NA	NA	NA	NA
Enterococcus faecalis TUSoD Ef11	2562617149	Firmicutes	NA	NA	NA	NA	NA	NA	NA	2563214421	NA	NA	NA	NA	NA	NA	NA
Enterococcus faecalis TX0012	2537562093	Firmicutes	NA	NA	NA	NA	NA	NA	NA	2539779303	NA	NA	NA	NA	NA	NA	NA
Enterococcus faecalis TX0017	2537561757	Firmicutes	NA	NA	NA	NA	NA	NA	NA	2538522353	NA	NA	NA	NA	NA	NA	NA
Enterococcus faecalis TX0027	2537561758	Firmicutes	NA	NA	NA	NA	NA	NA	NA	2538525446	NA	NA	NA	NA	NA	NA	NA
Enterococcus faecalis TX0031	2537561760	Firmicutes	NA	NA	NA	NA	NA	NA	NA	2538533876	NA	NA	NA	NA	NA	NA	NA
Enterococcus faecalis TX0043	2537561761	Firmicutes	NA	NA	NA	NA	NA	NA	NA	2538535864	NA	NA	NA	NA	NA	NA	NA
Enterococcus faecalis TX0102	649989934	Firmicutes	NA	NA	NA	NA	NA	NA	NA	650149781	NA	NA	NA	NA	NA	NA	NA
Enterococcus faecalis TX0104	643886065	Firmicutes	NA	NA	NA	NA	NA	NA	NA	644294956	NA	NA	NA	NA	NA	NA	NA
Enterococcus faecalis TX0109	648276637	Firmicutes	NA	NA	NA	NA	NA	NA	NA	648697075	NA	NA	NA	NA	NA	NA	NA
Enterococcus faecalis TX0309A	2537561754	Firmicutes	NA	NA	NA	NA	NA	NA	NA	2538513872	NA	NA	NA	NA	NA	NA	NA
Enterococcus faecalis TX0309B	2537561755	Firmicutes	NA	NA	NA	NA	NA	NA	2538516221	2538515126	NA	NA	NA	NA	NA	NA	NA
Enterococcus faecalis TX0312	2531839258	Firmicutes	NA	NA	NA	NA	NA	NA	2532828444	2532829366	NA	NA	NA	NA	NA	NA	NA
Enterococcus faecalis TX0411	648276638	Firmicutes	NA	NA	NA	NA	NA	NA	NA	648699880	NA	NA	NA	NA	NA	NA	NA
Enterococcus faecalis TX0470	649989935	Firmicutes	NA	NA	NA	NA	NA	NA	NA	650169275	NA	NA	NA	NA	NA	NA	NA
Enterococcus faecalis TX0630	2531839259	Firmicutes	NA	NA	NA	NA	NA	NA	NA	2532832135	NA	NA	NA	NA	NA	NA	NA
Enterococcus faecalis TX0635	649989936	Firmicutes	NA	NA	NA	NA	NA	NA	NA	650165467	NA	NA	NA	NA	NA	NA	NA
Enterococcus faecalis TX0645	2531839257	Firmicutes	NA	NA	NA	NA	NA	NA	NA	2532826856	NA	NA	NA	NA	NA	NA	NA
Enterococcus faecalis TX0855	648276639	Firmicutes	NA	NA	NA	NA	NA	NA	NA	648687033	NA	NA	NA	NA	NA	NA	NA
Enterococcus faecalis TX0860	648276640	Firmicutes	NA	NA	NA	NA	NA	NA	NA	648691794	NA	NA	NA	NA	NA	NA	NA
Enterococcus faecalis TX1302	2531839256	Firmicutes	NA	NA	NA	NA	NA	NA	NA	2532823227	NA	NA	NA	NA	NA	NA	NA
Enterococcus faecalis TX1322	643886064	Firmicutes	NA	NA	NA	NA	NA	NA	644299499	644297504	NA	NA	NA	NA	NA	NA	NA
Enterococcus faecalis TX1341	2531839255	Firmicutes	NA	NA	NA	NA	NA	NA	NA	2532818261	NA	NA	NA	NA	NA	NA	NA
Enterococcus faecalis TX1342	2534681822	Firmicutes	NA	NA	NA	NA	NA	NA	2535587207	2535588019	NA	NA	NA	NA	NA	NA	NA
Enterococcus faecalis TX1346	2534681821	Firmicutes	NA	NA	NA	NA	NA	NA	2535585142	2535585422	NA	NA	NA	NA	NA	NA	NA
Enterococcus faecalis TX1467	2534681823	Firmicutes	NA	NA	NA	NA	NA	NA	2535590344	2535591082	NA	NA	NA	NA	NA	NA	NA
Enterococcus faecalis TX2134	648276641	Firmicutes	NA	NA	NA	NA	NA	NA	NA	648688704	NA	NA	NA	NA	NA	NA	NA
Enterococcus faecalis TX2137	2529292855	Firmicutes	NA	NA	NA	NA	NA	NA	NA	2530247644	NA	NA	NA	NA	NA	NA	NA
Enterococcus faecalis TX2141	2529292854	Firmicutes	NA	NA	NA	NA	NA	NA	2530246026	2530244943	NA	NA	NA	NA	NA	NA	NA
Enterococcus faecalis TX4000	2529292857	Firmicutes	NA	NA	NA	NA	NA	NA	NA	2530254676	NA	NA	NA	NA	NA	NA	NA
Enterococcus faecalis TX4244	2529292856	Firmicutes	NA	NA	NA	NA	NA	NA	NA	2530251485	NA	NA	NA	NA	NA	NA	NA
Enterococcus faecalis TX4248	648276642	Firmicutes	NA	NA	NA	NA	NA	NA	NA	648684819	NA	NA	NA	NA	NA	NA	NA
Enterococcus faecium 503	2531839107	Firmicutes	NA	NA	NA	NA	NA	NA	2532268404	2532268441	NA	NA	NA	NA	NA	NA	NA
Enterococcus faecium 504	2531839106	Firmicutes	NA	NA	NA	NA	NA	NA	2532266701	2532265815	NA	NA	NA	NA	NA	NA	NA
Enterococcus faecium 505	2531839113	Firmicutes	NA	NA	NA	NA	NA	NA	2532285982	2532284963	NA	NA	NA	NA	NA	NA	NA
Enterococcus faecium 506	2531839112	Firmicutes	NA	NA	NA	NA	NA	NA	2532283997	2532283467	NA	NA	NA	NA	NA	NA	NA
Enterococcus faecium 509	2531839111	Firmicutes	NA	NA	NA	NA	NA	NA	2532281120	2532280806	NA	NA	NA	NA	NA	NA	NA
Enterococcus faecium 510	2531839110	Firmicutes	NA	NA	NA	NA	NA	NA	NA	2532277545	NA	NA	NA	NA	NA	NA	NA
Enterococcus faecium 511	2531839115	Firmicutes	NA	NA	NA	NA	NA	NA	2532290789	2532292554	NA	NA	NA	NA	NA	NA	NA
Enterococcus faecium 513	2531839114	Firmicutes	NA	NA	NA	NA	NA	NA	2532289169	2532288252	NA	NA	NA	NA	NA	NA	NA
Enterococcus faecium 514	2519103062	Firmicutes	NA	NA	NA	NA	NA	NA	NA	2519327429	NA	NA	NA	NA	NA	NA	NA
Enterococcus faecium 515	2519103063	Firmicutes	NA	NA	NA	NA	NA	NA	NA	2519328791	NA	NA	NA	NA	NA	NA	NA
Enterococcus faecium C1904	2519103064	Firmicutes	NA	NA	NA	NA	NA	NA	NA	2519333249	NA	NA	NA	NA	NA	NA	NA
Enterococcus faecium C497	2519103065	Firmicutes	NA	NA	NA	NA	NA	NA	NA	2519335744	NA	NA	NA	NA	NA	NA	NA
Enterococcus faecium C621	2519103066	Firmicutes	NA	NA	NA	NA	NA	NA	NA	2519337257	NA	NA	NA	NA	NA	NA	NA
Enterococcus faecium DO	645951856	Firmicutes	NA	NA	NA	NA	NA	NA	646042969	646043822	NA	NA	NA	NA	NA	NA	NA
Enterococcus faecium E417	2519103067	Firmicutes	NA	NA	NA	NA	NA	NA	NA	2519341095	NA	NA	NA	NA	NA	NA	NA
Enterococcus faecium E422	2519103068	Firmicutes	NA	NA	NA	NA	NA	NA	2519344688	2519343644	NA	NA	NA	NA	NA	NA	NA
Enterococcus faecium ERV1	2519103069	Firmicutes	NA	NA	NA	NA	NA	NA	2519349387	2519347738	NA	NA	NA	NA	NA	NA	NA
Enterococcus faecium ERV102	2519103070	Firmicutes	NA	NA	NA	NA	NA	NA	NA	2519350626	NA	NA	NA	NA	NA	NA	NA
Enterococcus faecium ERV161	2519103071	Firmicutes	NA	NA	NA	NA	NA	NA	2519355530	2519352874	NA	NA	NA	NA	NA	NA	NA
Enterococcus faecium ERV165	2529293274	Firmicutes	NA	NA	NA	NA	NA	NA	2531812106	2531811704	NA	NA	NA	NA	NA	NA	NA
Enterococcus faecium ERV168	2529293273	Firmicutes	NA	NA	NA	NA	NA	NA	NA	2531808639	NA	NA	NA	NA	NA	NA	NA
Enterococcus faecium ERV26	2531839076	Firmicutes	NA	NA	NA	NA	NA	NA	2532151778	2532152304	NA	NA	NA	NA	NA	NA	NA
Enterococcus faecium ERV38	2531839075	Firmicutes	NA	NA	NA	NA	NA	NA	2532149393	2532147088	NA	NA	NA	NA	NA	NA	NA
Enterococcus faecium ERV69	2529293278	Firmicutes	NA	NA	NA	NA	NA	NA	2531822540	2531823311	NA	NA	NA	NA	NA	NA	NA
Enterococcus faecium ERV99	2529293277	Firmicutes	NA	NA	NA	NA	NA	NA	2531818652	2531820891	NA	NA	NA	NA	NA	NA	NA
Enterococcus faecium P1123	2529293280	Firmicutes	NA	NA	NA	NA	NA	NA	NA	2531830422	NA	NA	NA	NA	NA	NA	NA
Enterococcus faecium P1137	2529293279	Firmicutes	NA	NA	NA	NA	NA	NA	2531827048	2531825142	NA	NA	NA	NA	NA	NA	NA
Enterococcus faecium P1139	2531839072	Firmicutes	NA	NA	NA	NA	NA	NA	2532140737	2532139415	NA	NA	NA	NA	NA	NA	NA
Enterococcus faecium P1140	2531839071	Firmicutes	NA	NA	NA	NA	NA	NA	2532137145	2532137591	NA	NA	NA	NA	NA	NA	NA
Enterococcus faecium P1190	2534682306	Firmicutes	NA	NA	NA	NA	NA	NA	NA	2537326902	NA	NA	NA	NA	NA	NA	NA
Enterococcus faecium P1986	2531839618	Firmicutes	NA	NA	NA	NA	NA	NA	NA	2534194716	NA	NA	NA	NA	NA	NA	NA
Enterococcus faecium PC4.1	647000238	Firmicutes	NA	NA	NA	NA	NA	NA	NA	647446588	NA	NA	NA	NA	NA	NA	NA
Enterococcus faecium R446	2534682304	Firmicutes	NA	NA	NA	NA	NA	NA	NA	2537317948	NA	NA	NA	NA	NA	NA	NA
Enterococcus faecium R494	2534682305	Firmicutes	NA	NA	NA	NA	NA	NA	NA	2537322665	NA	NA	NA	NA	NA	NA	NA
Enterococcus faecium R496	2534682302	Firmicutes	NA	NA	NA	NA	NA	NA	NA	2537312651	NA	NA	NA	NA	NA	NA	NA
Enterococcus faecium R497	2534682303	Firmicutes	NA	NA	NA	NA	NA	NA	NA	2537316223	NA	NA	NA	NA	NA	NA	NA
Enterococcus faecium R499	2534682300	Firmicutes	NA	NA	NA	NA	NA	NA	NA	2537306427	NA	NA	NA	NA	NA	NA	NA
Enterococcus faecium R501	2534682301	Firmicutes	NA	NA	NA	NA	NA	NA	NA	2537309168	NA	NA	NA	NA	NA	NA	NA
Enterococcus faecium S447	2534682308	Firmicutes	NA	NA	NA	NA	NA	NA	NA	2537333783	NA	NA	NA	NA	NA	NA	NA
Enterococcus faecium TX0082	649989937	Firmicutes	NA	NA	NA	NA	NA	NA	NA	650162327	NA	NA	NA	NA	NA	NA	NA
Enterococcus faecium TX0133A	649989938	Firmicutes	NA	NA	NA	NA	NA	NA	NA	650172353	NA	NA	NA	NA	NA	NA	NA
Enterococcus faecium TX0133a01	649989941	Firmicutes	NA	NA	NA	NA	NA	NA	NA	650177851	NA	NA	NA	NA	NA	NA	NA
Enterococcus faecium TX0133a04	649989942	Firmicutes	NA	NA	NA	NA	NA	NA	NA	650148372	NA	NA	NA	NA	NA	NA	NA
Enterococcus faecium TX0133B	649989939	Firmicutes	NA	NA	NA	NA	NA	NA	NA	650174510	NA	NA	NA	NA	NA	NA	NA
Enterococcus faecium TX0133C	649989940	Firmicutes	NA	NA	NA	NA	NA	NA	NA	650153243	NA	NA	NA	NA	NA	NA	NA
Enterococcus faecium TX1330	643886120	Firmicutes	NA	NA	NA	NA	NA	NA	644355278	644354261	NA	NA	NA	NA	NA	NA	NA
Enterococcus faecium TX1337RF	2531839108	Firmicutes	NA	NA	NA	NA	NA	NA	2532269809	2532270852	NA	NA	NA	NA	NA	NA	NA
Enterococcus faecium V689	2534682309	Firmicutes	NA	NA	NA	NA	NA	NA	NA	2537337918	NA	NA	NA	NA	NA	NA	NA
Enterococcus italicus DSM 15952	649989943	Firmicutes	NA	NA	NA	NA	NA	NA	NA	650304584	NA	NA	NA	NA	NA	NA	NA
Enterococcus saccharolyticus 30_1	2513237314	Firmicutes	NA	NA	NA	NA	NA	NA	NA	2514450061	NA	NA	NA	NA	NA	NA	NA
Eremococcus coleocola ACS-139-V-Col8	649989944	Firmicutes	NA	NA	NA	NA	NA	NA	NA	650258424	NA	NA	NA	NA	NA	NA	NA
Erysipelatoclostridium innocuum 2959	2534682210	Firmicutes	NA	NA	NA	NA	NA	NA	NA	2536976800	2536976387	2536976386	2536976385	NA	NA	NA	NA
Erysipelothrix rhusiopathiae ATCC 19414	2562617150	Firmicutes	NA	NA	NA	NA	NA	NA	NA	2563215624	NA	NA	NA	NA	NA	NA	NA
Erysipelotrichaceae bacterium 5_2_54FAA	2562617161	Firmicutes	NA	NA	NA	NA	NA	NA	NA	2563248294	2563248609	2563248610	2563248611	NA	NA	NA	NA
Erysipelotrichaceae bacterium sp. 21_3	2513237332	Firmicutes	NA	NA	NA	NA	NA	NA	NA	2514522602	2514522328	2514522329	2514522330	NA	NA	NA	NA
Erysipelotrichaceae bacterium sp. 3_1_53	649989945	Firmicutes	NA	NA	NA	NA	NA	NA	NA	650013986	NA	NA	NA	NA	NA	NA	NA
Erysipelotrichaceae bacterium sp. 6_1_45	2531839268	Firmicutes	NA	NA	NA	NA	NA	NA	NA	2532877229	2532877611	2532877612	2532877613	NA	NA	NA	NA
Erysipelotrichaceae sp. 2_2_44A	2513237345	Firmicutes	NA	NA	NA	NA	NA	NA	NA	2514569614	2514569925	2514569924	2514569923	NA	NA	NA	NA
Escherichia coli 110957	2565956613	Proteobacteria	2566389920	2566389919	2566389921	2566389906	2566389905	2566389904	2566393929	2566393936	NA	NA	NA	NA	NA	NA	NA
Escherichia coli 113290	2565956614	Proteobacteria	2566398429	2566398428	2566398430	2566397177	2566397176	2566397175	2566399018	2566399011	NA	NA	NA	NA	NA	NA	NA
Escherichia coli 113302	2565956615	Proteobacteria	2566402410	2566402411	2566402409	2566402425	2566402426	2566402427	2566401981	2566401974	NA	NA	NA	NA	NA	NA	NA
Escherichia coli 113303	2565956616	Proteobacteria	2566410631	2566410630	2566410632	2566410613	2566410612	2566410611	2566409195	2566409202	NA	NA	NA	NA	NA	NA	NA
Escherichia coli 3_2_53FAA	646206259	Proteobacteria	646207907	646207906	646207908	646207903	646207902	646207901	646209584	646209577	NA	NA	NA	NA	NA	NA	NA
Escherichia coli 4_1_47FAA	2531839265	Proteobacteria	2532862449	2532862450	2532862448	2532862463	2532862464	2532862465	2532864169	2532864162	2532862737	2532862738	2532862739	NA	NA	NA	NA
Escherichia coli 83972	643886067	Proteobacteria	644304492	644304493	644304491	644304496	644304497	644304498	644303652	644303645	NA	NA	NA	NA	NA	NA	NA
Escherichia coli 907357	2565956617	Proteobacteria	2566415039	2566415040	2566415038	2566415054	2566415055	2566415056	2566412189	2566412196	NA	NA	NA	NA	NA	NA	NA
Escherichia coli 907391	2565956618	Proteobacteria	2566421245	2566421246	2566421244	2566421250	2566421251	2566421252	2566420582	2566420589	NA	NA	NA	NA	NA	NA	NA
Escherichia coli 907446	2565956619	Proteobacteria	2566422201	2566422202	2566422200	2566422205	2566422206	2566422207	2566423786	2566423779	NA	NA	NA	NA	NA	NA	NA
Escherichia coli 907672	2565956620	Proteobacteria	2566428457	2566428458	2566428456	2566428471	2566428472	2566428473	2566428619	2566428822	NA	NA	NA	NA	NA	NA	NA
Escherichia coli 907700	2565956621	Proteobacteria	2566432230	2566432231	2566432229	2566432234	2566432235	2566432236	2566434230	2566434237	NA	NA	NA	NA	NA	NA	NA
Escherichia coli 907701	2565956622	Proteobacteria	2566440055	2566440056	2566440054	2566440059	2566440060	2566440061	2566441546	2566441552	NA	NA	NA	NA	NA	NA	NA
Escherichia coli 907710	2565956623	Proteobacteria	2566444897	2566444898	2566444896	2566444911	2566444912	2566444913	2566442824	2566442832	NA	NA	NA	NA	NA	NA	NA
Escherichia coli 907713	2565956624	Proteobacteria	2566450465	2566450466	2566450464	2566450482	2566450483	2566450484	2566453287	2566453280	NA	NA	NA	NA	NA	NA	NA
Escherichia coli 907715	2565956625	Proteobacteria	2566456227	2566456226	2566456228	2566456210	2566456209	2566456208	2566456897	2566456890	NA	NA	NA	NA	NA	NA	NA
Escherichia coli 907779	2565956626	Proteobacteria	2566463863	2566463864	2566463862	2566463867	2566463868	2566463869	2566461070	2566461077	NA	NA	NA	NA	NA	NA	NA
Escherichia coli 907889	2565956627	Proteobacteria	2566469614	2566469615	2566469613	2566469629	2566469630	2566469631	2566469211	2566469204	NA	NA	NA	NA	NA	NA	NA
Escherichia coli 907892	2565956628	Proteobacteria	2566471137	2566471136	2566471138	2566471133	2566471132	2566471131	2566473439	2566473432	NA	NA	NA	NA	NA	NA	NA
Escherichia coli 908519	2565956629	Proteobacteria	2566477096	2566477097	2566477095	2566477101	2566477102	2566477103	2566481232	2566481239	NA	NA	NA	NA	NA	NA	NA
Escherichia coli 908521	2565956630	Proteobacteria	2566485039	2566485038	2566485040	2566485023	2566485022	2566485021	2566486591	2566486598	NA	NA	NA	NA	NA	NA	NA
Escherichia coli 908522	2565956631	Proteobacteria	2566487890	2566487889	2566487891	2566487874	2566487873	2566487872	2566490765	2566490758	NA	NA	NA	NA	NA	NA	NA
Escherichia coli 908524	2565956610	Proteobacteria	2566376692	2566376691	2566376693	2566376688	2566376687	2566376685	2566375496	2566375489	NA	NA	NA	NA	NA	NA	NA
Escherichia coli 908525	2565956611	Proteobacteria	2566382548	2566382547	2566382549	2566382529	2566382528	2566382527	2566381607	2566381411	NA	NA	NA	NA	NA	NA	NA
Escherichia coli 908541	2565956600	Proteobacteria	2566321708	2566321709	2566321707	2566321721	2566321722	2566321723	2566321022	2566321029	NA	NA	NA	NA	NA	NA	NA
Escherichia coli 908555	2565956601	Proteobacteria	2566328733	2566328732	2566328734	2566328721	2566328720	2566328719	2566326565	2566326572	NA	NA	NA	NA	NA	NA	NA
Escherichia coli 908573	2565956602	Proteobacteria	2566332928	2566332927	2566332929	2566332915	2566332914	2566332913	2566333511	2566333504	NA	NA	NA	NA	NA	NA	NA
Escherichia coli 908585	2565956603	Proteobacteria	2566339329	2566339328	2566339330	2566339313	2566339312	2566339311	2566336984	2566336977	NA	NA	NA	NA	NA	NA	NA
Escherichia coli 908616	2565956604	Proteobacteria	2566344465	2566344464	2566344466	2566344448	2566344447	2566344446	2566340797	2566340804	NA	NA	NA	NA	NA	NA	NA
Escherichia coli 908624	2565956605	Proteobacteria	2566349140	2566349139	2566349141	2566349136	2566349135	2566349134	2566349553	2566349560	NA	NA	NA	NA	NA	NA	NA
Escherichia coli 908632	2565956606	Proteobacteria	2566351707	2566351708	2566351706	2566351711	2566351712	2566351713	2566355718	2566355725	NA	NA	NA	NA	NA	NA	NA
Escherichia coli 908658	2565956607	Proteobacteria	2566356879	2566356880	2566356878	2566357809	2566357810	2566357811	2566357103	2566357096	NA	NA	NA	NA	NA	NA	NA
Escherichia coli 908675	2565956608	Proteobacteria	2566364664	2566364665	2566364663	2566364668	2566364669	2566364670	2566364328	2566364321	NA	NA	NA	NA	NA	NA	NA
Escherichia coli 908691	2565956609	Proteobacteria	2566371375	2566371374	2566371376	2566371371	2566371370	2566371369	2566371887	2566371894	NA	NA	NA	NA	NA	NA	NA
Escherichia coli 909945-2	2565956633	Proteobacteria	2566503789	2566503788	2566503790	2566503771	2566503770	2566503769	2566502592	2566502585	NA	NA	NA	NA	NA	NA	NA
Escherichia coli 910096-2	2565956612	Proteobacteria	2566385727	2566385726	2566385728	2566385723	2566385722	2566385721	2566386631	2566386638	NA	NA	NA	NA	NA	NA	NA
Escherichia coli A25922R	2565956634	Proteobacteria	2566504914	2566504913	2566504915	2566504910	2566504909	2566504908	2566506859	2566506866	NA	NA	NA	NA	NA	NA	NA
Escherichia coli A35218R	2565956635	Proteobacteria	2566514925	2566514924	2566514926	2566514920	2566514919	2566514918	2566513103	2566513110	NA	NA	NA	NA	NA	NA	NA
Escherichia coli D9	645058835	Proteobacteria	645346371	645346370	645346372	645346359	645346358	645346357	645344310	645344316	NA	NA	NA	NA	NA	NA	NA
Escherichia coli MS 107-1	648276649	Proteobacteria	648656795	648656794	648656796	648656778	648656777	648656776	648658320	648658326	NA	NA	NA	NA	NA	NA	NA
Escherichia coli MS 110-3	2534681743	Proteobacteria	2535283154	2535283153	2535283155	2535283150	2535283149	2535283148	2535284308	2535284301	NA	NA	NA	NA	NA	NA	NA
Escherichia coli MS 115-1	648276650	Proteobacteria	648534326	648534325	648534327	648536447	648536446	648536445	648536351	648536344	NA	NA	NA	NA	NA	NA	NA
Escherichia coli MS 116-1	648276651	Proteobacteria	648574106	648574105	648574107	648577369	648577370	648577371	648578696	648578705	NA	NA	NA	NA	NA	NA	NA
Escherichia coli MS 117-3	2534681742	Proteobacteria	2535281273	2535281274	2535281272	2535282017	2535282016	2535282015	2535278059	2535278052	NA	NA	NA	NA	NA	NA	NA
Escherichia coli MS 119-7	648276652	Proteobacteria	648650780	648650781	648650779	648650798	648650799	648650800	648651172	648651179	NA	NA	NA	NA	NA	NA	NA
Escherichia coli MS 124-1	648276653	Proteobacteria	648649113	648649114	648649112	648647468	648647469	648647470	648649209	648649202	NA	NA	NA	NA	NA	NA	NA
Escherichia coli MS 145-7	649989948	Proteobacteria	650117727	650117728	650117726	650117743	650117744	650117745	650117028	650117035	NA	NA	NA	NA	NA	NA	NA
Escherichia coli MS 146-1	648276654	Proteobacteria	648543835	648543834	648543836	648541981	648541980	648541979	648546524	648546516	NA	NA	NA	NA	NA	NA	NA
Escherichia coli MS 153-1	2534681745	Proteobacteria	2535295166	2535295165	2535295167	2535295162	2535295161	2535295160	2535295429	2535295422	NA	NA	NA	NA	NA	NA	NA
Escherichia coli MS 16-3	2534681744	Proteobacteria	2535290123	2535290122	2535290124	2535290119	2535290118	2535290117	2535290653	2535290660	NA	NA	NA	NA	NA	NA	NA
Escherichia coli MS 175-1	648276655	Proteobacteria	648579699	648579700	648579698	648582585	648582586	648582587	648581798	648581806	NA	NA	NA	NA	NA	NA	NA
Escherichia coli MS 182-1	648276656	Proteobacteria	648537058	648537059	648537057	648539811	648539812	648539813	648536924	648538084	NA	NA	NA	NA	NA	NA	NA
Escherichia coli MS 185-1	648276657	Proteobacteria	648598405	648598404	648598406	648598401	648598400	648598399	648595375	648595368	NA	NA	NA	NA	NA	NA	NA
Escherichia coli MS 187-1	648276658	Proteobacteria	648560840	648560841	648560839	648561410	648561411	648561412	648558892	648558884	NA	NA	NA	NA	NA	NA	NA
Escherichia coli MS 196-1	648276659	Proteobacteria	648592689	648592688	648592690	648590210	648590209	648590208	648591300	648591291	NA	NA	NA	NA	NA	NA	NA
Escherichia coli MS 198-1	648276660	Proteobacteria	648523891	648523892	648523890	648524823	648524824	648524825	648521299	648521306	NA	NA	NA	NA	NA	NA	NA
Escherichia coli MS 200-1	648276661	Proteobacteria	648584543	648584544	648584542	648584548	648584549	648584550	648589100	648589093	NA	NA	NA	NA	NA	NA	NA
Escherichia coli MS 21-1	648276662	Proteobacteria	648568376	648568377	648568375	648563999	648563998	648563997	648567647	648567654	NA	NA	NA	NA	NA	NA	NA
Escherichia coli MS 45-1	648276663	Proteobacteria	648548384	648548383	648548385	648548380	648548379	648548378	648549441	648549435	NA	NA	NA	NA	NA	NA	NA
Escherichia coli MS 57-2	2529292890	Proteobacteria	2530403510	2530403511	2530403509	2530403514	2530403515	2530403516	2530399518	2530399525	NA	NA	NA	NA	NA	NA	NA
Escherichia coli MS 60-1	2531839554	Proteobacteria	2533965731	2533965730	2533965732	2533965727	2533965726	2533965725	2533970159	2533970166	NA	NA	NA	NA	NA	NA	NA
Escherichia coli MS 69-1	648276664	Proteobacteria	648557686	648557687	648557685	648557699	648557700	648557701	648555202	648555195	NA	NA	NA	NA	NA	NA	NA
Escherichia coli MS 78-1	648276665	Proteobacteria	648569611	648569610	648569612	648569596	648569595	648569594	648572036	648572029	NA	NA	NA	NA	NA	NA	NA
Escherichia coli MS 79-10	2531839147	Proteobacteria	2532407304	2532407305	2532407303	2532407319	2532407320	2532407321	2532406051	2532406043	NA	NA	NA	NA	NA	NA	NA
Escherichia coli MS 84-1	648276666	Proteobacteria	648530253	648530252	648530254	648530232	648530231	648530230	648526845	648526838	NA	NA	NA	NA	NA	NA	NA
Escherichia coli MS 85-1	2531839146	Proteobacteria	2532402839	2532402840	2532402838	2532400344	2532400345	2532400346	2532400680	2532400673	NA	NA	NA	NA	NA	NA	NA
Escherichia coli O150:H5 SE15	646862327	Proteobacteria	646871914	646871915	646871913	646871918	646871919	646871920	646871642	646871636	NA	NA	NA	NA	NA	NA	NA
Escherichia coli SE11	643348551	Proteobacteria	643409001	643409002	643409000	643409016	643409017	643409018	643408700	643408694	643410729	643410730	643410731	NA	NA	NA	NA
Escherichia sp. 1_1_43	646206261	Proteobacteria	646267061	646267062	646267060	646267078	646267079	646267080	NA	NA	NA	NA	NA	NA	NA	NA	NA
Escherichia sp. 4_1_40B	2562617151	Proteobacteria	2563220528	2563220529	2563220527	2563220534	2563220535	2563220536	2563220220	2563220213	NA	NA	NA	NA	NA	NA	NA
Eubacterium brachy ATCC 33089	2558860285	Firmicutes	NA	NA	NA	NA	NA	NA	NA	2559442931	NA	NA	NA	NA	NA	NA	NA
Eubacterium infirmum F0142	2513237384	Firmicutes	NA	NA	NA	NA	NA	NA	NA	2514698213	NA	NA	NA	NA	NA	NA	NA
Eubacterium nodatum ATCC 33099	2558860175	Firmicutes	NA	NA	NA	NA	NA	NA	NA	2559079394	NA	NA	NA	NA	NA	NA	NA
Eubacterium ramulus VPI C6-27, ATCC 29099	2597490300	Firmicutes	2598990347	2598990346	NA	NA	NA	NA	NA	2598989202	2598991006	2598991007	2598991008	NA	NA	NA	NA
Eubacterium rectale DSM 17629	650377936	Firmicutes	650548384	650548383	NA	NA	NA	NA	NA	650548878	NA	NA	NA	650548381	650548382	NA	NA
Eubacterium rectale M104/1	650377937	Firmicutes	650549590	650549591	NA	NA	NA	NA	NA	650549368	NA	NA	NA	650549593	650549592	NA	NA
Eubacterium saphenum ATCC 49989	645058705	Firmicutes	NA	NA	NA	NA	NA	NA	NA	645511200	NA	NA	NA	NA	NA	NA	NA
Eubacterium siraeum 70/3	650377938	Firmicutes	NA	NA	NA	NA	NA	NA	NA	650554476	NA	NA	NA	NA	NA	NA	NA
Eubacterium siraeum DSM 15702	641736184	Firmicutes	NA	NA	NA	NA	NA	NA	NA	642024356	NA	NA	NA	NA	NA	NA	NA
Eubacterium siraeum V10Sc8a	2565956546	Firmicutes	NA	NA	NA	NA	NA	NA	NA	2566131646	NA	NA	NA	NA	NA	NA	NA
Eubacterium sp. 3_1_31	2513237348	Firmicutes	NA	NA	NA	NA	NA	NA	NA	2514578583	2514580502	2514580501	2514580500	NA	NA	NA	NA
Eubacterium sp. 3_1_31	2654587777	Firmicutes	NA	NA	NA	NA	NA	NA	NA	2514578583	2514580502	2514580501	2514580500	NA	NA	NA	NA
Eubacterium sulci ATCC 35585	2558860286	Firmicutes	NA	NA	NA	NA	NA	NA	NA	2559445306	NA	NA	NA	NA	NA	NA	NA
Eubacterium ventriosum ATCC 27560	640963022	Firmicutes	NA	NA	NA	NA	NA	NA	NA	640999664	NA	NA	NA	NA	NA	NA	NA
Eubacterium yurii margaretiae ATCC 43715	648276673	Firmicutes	NA	NA	NA	NA	NA	NA	NA	648830970	NA	NA	NA	NA	NA	NA	NA
Facklamia hominis ACS-120-V-Sch10	2541046978	Firmicutes	NA	NA	NA	NA	NA	NA	NA	2541321593	NA	NA	NA	NA	NA	NA	NA
Facklamia hominis CCUG 36813	2531839288	Firmicutes	NA	NA	NA	NA	NA	NA	NA	2532947591	NA	NA	NA	NA	NA	NA	NA
Faecalibacterium cf. prausnitzii KLE1255	649989951	Firmicutes	NA	NA	NA	NA	NA	NA	NA	650187974	NA	NA	NA	NA	NA	NA	NA
Faecalibacterium prausnitzii A2-165	645951831	Firmicutes	NA	NA	NA	NA	NA	NA	NA	646122941	NA	NA	NA	NA	NA	NA	NA
Faecalibacterium prausnitzii L2-6	650377941	Firmicutes	NA	NA	NA	NA	NA	NA	NA	650556545	NA	NA	NA	NA	NA	NA	NA
Faecalibacterium prausnitzii M21/2	641380420	Firmicutes	NA	NA	NA	NA	NA	NA	NA	641408672	NA	NA	NA	NA	NA	NA	NA
Faecalibacterium prausnitzii SL3/3	650377940	Firmicutes	NA	NA	NA	NA	NA	NA	NA	650558481	NA	NA	NA	NA	NA	NA	NA
Faecalitalea cylindroides ATCC 27803	2558860279	Firmicutes	NA	NA	NA	NA	NA	NA	NA	2559420510	NA	NA	NA	NA	NA	NA	NA
Faecalitalea cylindroides T2-87	650377935	Firmicutes	NA	NA	NA	NA	NA	NA	NA	650545702	NA	NA	NA	NA	NA	NA	NA
Fannyhessea vaginae DSM 15829	2562617091	Actinomycetota	NA	NA	NA	NA	NA	NA	NA	2562962110	NA	NA	NA	NA	NA	NA	NA
Filifactor alocis ATCC 35896	2511231077	Firmicutes	NA	NA	NA	NA	NA	NA	NA	2511567489	NA	NA	NA	NA	NA	NA	NA
Finegoldia magna ACS-171-V-Col3	648276674	Firmicutes	NA	NA	NA	NA	NA	NA	NA	648701327	NA	NA	NA	NA	NA	NA	NA
Finegoldia magna ATCC 53516	648276675	Firmicutes	NA	NA	NA	NA	NA	NA	NA	648313990	NA	NA	NA	NA	NA	NA	NA
Flavonifractor plautii 1_3_50AFAA	2597489878	Firmicutes	NA	NA	NA	NA	NA	NA	NA	2597827341	2597829122	2597829123	2597829124	NA	NA	NA	NA
Flavonifractor plautii ATCC 29863	2513237287	Firmicutes	NA	NA	NA	NA	NA	NA	NA	2514355087	2514356388	2514356389	2514356390	NA	NA	NA	NA
Fusobacterium equinum CMW8396	2681813064	Fusobacteriota	NA	NA	NA	NA	NA	NA	NA	NA	2682733785	2682733784	2682733783	NA	NA	NA	NA
Fusobacterium gonidiaformans 3-1-5R	645951866	Fusobacteriota	NA	NA	NA	NA	NA	NA	NA	NA	645961045	645961046	645961047	NA	NA	NA	NA
Fusobacterium gonidiaformans ATCC 25563	645951804	Fusobacteriota	NA	NA	NA	NA	NA	NA	NA	NA	645968308	645968307	645968306	NA	NA	NA	NA
Fusobacterium mortiferum ATCC 9817	646206254	Fusobacteriota	NA	NA	NA	NA	NA	NA	NA	NA	646249999	646249998	646249997	NA	NA	NA	NA
Fusobacterium necrophorum D12	2562617180	Fusobacteriota	NA	NA	NA	NA	NA	NA	NA	2563303132	NA	NA	NA	NA	NA	NA	NA
Fusobacterium necrophorum Fnf1007	2531839544	Fusobacteriota	NA	NA	NA	NA	NA	NA	NA	2533932352	NA	NA	NA	NA	NA	NA	NA
Fusobacterium nucleatum 13_3C	2558860247	Fusobacteriota	NA	NA	NA	NA	NA	NA	NA	2559317554	2559317394	2559317395	2559317396	NA	NA	NA	NA
Fusobacterium nucleatum animalis 11_3_2	651324032	Fusobacteriota	NA	NA	NA	NA	NA	NA	NA	651354143	651353856	651353857	651353858	NA	NA	NA	NA
Fusobacterium nucleatum animalis 21_1A	2663762974	Fusobacteriota	NA	NA	NA	NA	NA	NA	NA	2665149114	2665148828	2665148827	2665148826	NA	NA	NA	NA
Fusobacterium nucleatum animalis 3_1_33	2562617153	Fusobacteriota	NA	NA	NA	NA	NA	NA	NA	2563224436	2563224728	2563224729	2563224730	NA	NA	NA	NA
Fusobacterium nucleatum animalis 4_8	2554235311	Fusobacteriota	NA	NA	NA	NA	NA	NA	NA	2555603679	2555603381	2555603380	2555603379	NA	NA	NA	NA
Fusobacterium nucleatum animalis 7_1	2654587776	Fusobacteriota	NA	NA	NA	NA	NA	NA	NA	2958971055	2655744447	2655744446	2655744445	NA	NA	NA	NA
Fusobacterium nucleatum animalis 7_1	2958970374	Fusobacteriota	NA	NA	NA	NA	NA	NA	NA	2958971055	2655744447	2655744446	2655744445	NA	NA	NA	NA
Fusobacterium nucleatum animalis ATCC 51191	2540341044	Fusobacteriota	NA	NA	NA	NA	NA	NA	NA	2540489110	2540488223	2540488224	2540488225	NA	NA	NA	NA
Fusobacterium nucleatum animalis D11	645058833	Fusobacteriota	NA	NA	NA	NA	NA	NA	NA	645353609	645354286	645354285	645354284	NA	NA	NA	NA
Fusobacterium nucleatum animalis F0419	2537561939	Fusobacteriota	NA	NA	NA	NA	NA	NA	NA	2654861574	2654861225	2654861224	2654861223	NA	NA	NA	NA
Fusobacterium nucleatum animalis F0419	2654587559	Fusobacteriota	NA	NA	NA	NA	NA	NA	NA	2654861574	2654861225	2654861224	2654861223	NA	NA	NA	NA
Fusobacterium nucleatum CTI-1	2563366770	Fusobacteriota	NA	NA	NA	NA	NA	NA	NA	2564009532	2564009851	2564009852	2564009853	NA	NA	NA	NA
Fusobacterium nucleatum CTI-2	2563366771	Fusobacteriota	NA	NA	NA	NA	NA	NA	NA	2564012203	NA	NA	NA	NA	NA	NA	NA
Fusobacterium nucleatum CTI-3	2563366772	Fusobacteriota	NA	NA	NA	NA	NA	NA	NA	2564013996	2564014278	2564014279	2564014280	NA	NA	NA	NA
Fusobacterium nucleatum CTI-5	2565956770	Fusobacteriota	NA	NA	NA	NA	NA	NA	NA	2567022544	2567022154	2567022153	2567022152	NA	NA	NA	NA
Fusobacterium nucleatum CTI-6	2565956768	Fusobacteriota	NA	NA	NA	NA	NA	NA	NA	2567018721	2567016664	2567016665	2567016666	NA	NA	NA	NA
Fusobacterium nucleatum CTI-7	2565956769	Fusobacteriota	NA	NA	NA	NA	NA	NA	NA	2567020335	2567020226	2567020230	2567020229	NA	NA	NA	NA
Fusobacterium nucleatum MJR7757B	2681813065	Fusobacteriota	NA	NA	NA	NA	NA	NA	NA	2682736497	2682736778	2682736779	2682736780	NA	NA	NA	NA
Fusobacterium nucleatum nucleatum ATCC 23726	647000254	Fusobacteriota	NA	NA	NA	NA	NA	NA	NA	647526352	NA	NA	NA	NA	NA	NA	NA
Fusobacterium nucleatum polymorphum F0401	2531839191	Fusobacteriota	NA	NA	NA	NA	NA	NA	NA	2532577127	2532577520	2532577521	2532577522	NA	NA	NA	NA
Fusobacterium nucleatum vincentii 3_1_27	2847464576	Fusobacteriota	NA	NA	NA	NA	NA	NA	NA	2847465526	2847465634	2847465633	2847465632	NA	NA	NA	NA
Fusobacterium nucleatum vincentii 3_1_36A2	2554235746	Fusobacteriota	NA	NA	NA	NA	NA	NA	NA	2556764384	2556764273	2556764274	2556764275	NA	NA	NA	NA
Fusobacterium nucleatum vincentii 4_1_13	646206253	Fusobacteriota	NA	NA	NA	NA	NA	NA	NA	646254148	646253809	646253810	646253811	NA	NA	NA	NA
Fusobacterium periodonticum 1_1_41FAA	647533168	Fusobacteriota	NA	NA	NA	NA	NA	NA	NA	647998094	NA	NA	NA	NA	NA	NA	NA
Fusobacterium periodonticum 2_1_31	646206262	Fusobacteriota	NA	NA	NA	NA	NA	NA	NA	646252907	646251400	646251401	646251402	NA	NA	NA	NA
Fusobacterium periodonticum ATCC 33693	645951848	Fusobacteriota	NA	NA	NA	NA	NA	NA	NA	646045834	646047220	646047221	646047222	NA	NA	NA	NA
Fusobacterium periodonticum D10	2534681820	Fusobacteriota	NA	NA	NA	NA	NA	NA	NA	2535580253	2535581267	2535581266	2535581265	NA	NA	NA	NA
Fusobacterium sp. CM1	2558860925	Fusobacteriota	NA	NA	NA	NA	NA	NA	NA	2561335986	2561337585	2561337584	2561337583	NA	NA	NA	NA
Fusobacterium sp. CM21	2558860924	Fusobacteriota	NA	NA	NA	NA	NA	NA	NA	2561334657	2561333209	2561333210	2561333211	NA	NA	NA	NA
Fusobacterium sp. CM22	2558860926	Fusobacteriota	NA	NA	NA	NA	NA	NA	NA	2561338793	2561339716	2561339717	2561339718	NA	NA	NA	NA
Fusobacterium sp. OBRC1	2558860927	Fusobacteriota	NA	NA	NA	NA	NA	NA	NA	2561342900	2561342178	2561342177	2561342176	NA	NA	NA	NA
Fusobacterium sp. oral taxon 370 F0437	2513237336	Fusobacteriota	NA	NA	NA	NA	NA	NA	NA	2514537035	2514536904	2514536903	2514536902	NA	NA	NA	NA
Fusobacterium ulcerans 12-1B	2562617095	Fusobacteriota	NA	NA	NA	NA	NA	NA	NA	NA	2562977834	2562977833	2562977832	NA	NA	NA	NA
Fusobacterium ulcerans ATCC 49185	2562617154	Fusobacteriota	NA	NA	NA	NA	NA	NA	NA	NA	2563226465	2563226466	2563226467	NA	NA	NA	NA
Fusobacterium varium ATCC 27725	646206275	Fusobacteriota	NA	NA	NA	NA	NA	NA	NA	NA	646284888	646284886	646284887	NA	NA	NA	NA
Gardnerella vaginalis 315-A	2531839498	Actinomycetota	NA	NA	NA	NA	NA	NA	NA	2533774607	NA	NA	NA	NA	NA	NA	NA
Gardnerella vaginalis 317, ATCC 14019	649633046	Actinomycetota	NA	NA	NA	NA	NA	NA	NA	649720875	NA	NA	NA	NA	NA	NA	NA
Gardnerella vaginalis 409-05	646311928	Actinomycetota	NA	NA	NA	NA	NA	NA	NA	646482659	NA	NA	NA	NA	NA	NA	NA
Gardnerella vaginalis CMW7778B	2865450702	Actinomycetota	NA	NA	NA	NA	NA	NA	NA	2865451629	NA	NA	NA	NA	NA	NA	NA
Gardnerella vaginalis GED7760B	2865449495	Actinomycetota	NA	NA	NA	NA	NA	NA	NA	2865450193	NA	NA	NA	NA	NA	NA	NA
Gardnerella vaginalis HMP9231	651053027	Actinomycetota	NA	NA	NA	NA	NA	NA	NA	651193581	NA	NA	NA	NA	NA	NA	NA
Gardnerella vaginalis JCP7275	2541047559	Actinomycetota	NA	NA	NA	NA	NA	NA	NA	2543457839	NA	NA	NA	NA	NA	NA	NA
Gardnerella vaginalis JCP7276	2541047560	Actinomycetota	NA	NA	NA	NA	NA	NA	NA	2543459309	NA	NA	NA	NA	NA	NA	NA
Gardnerella vaginalis JCP7659	2541047561	Actinomycetota	NA	NA	NA	NA	NA	NA	NA	2543461063	NA	NA	NA	NA	NA	NA	NA
Gardnerella vaginalis JCP7672	2541047562	Actinomycetota	NA	NA	NA	NA	NA	NA	NA	2543463001	NA	NA	NA	NA	NA	NA	NA
Gardnerella vaginalis JCP7719	2541047563	Actinomycetota	NA	NA	NA	NA	NA	NA	NA	2543464342	NA	NA	NA	NA	NA	NA	NA
Gardnerella vaginalis JCP8017A	2541047564	Actinomycetota	NA	NA	NA	NA	NA	NA	NA	2543465237	NA	NA	NA	NA	NA	NA	NA
Gardnerella vaginalis JCP8017B	2541047565	Actinomycetota	NA	NA	NA	NA	NA	NA	NA	2543467403	NA	NA	NA	NA	NA	NA	NA
Gardnerella vaginalis JCP8066	2541047566	Actinomycetota	NA	NA	NA	NA	NA	NA	NA	2543469402	NA	NA	NA	NA	NA	NA	NA
Gardnerella vaginalis JCP8070	2541047567	Actinomycetota	NA	NA	NA	NA	NA	NA	NA	2543470293	NA	NA	NA	NA	NA	NA	NA
Gardnerella vaginalis JCP8108	2541047568	Actinomycetota	NA	NA	NA	NA	NA	NA	NA	2543471480	NA	NA	NA	NA	NA	NA	NA
Gardnerella vaginalis JCP8151A	2541047569	Actinomycetota	NA	NA	NA	NA	NA	NA	NA	2543472622	NA	NA	NA	NA	NA	NA	NA
Gardnerella vaginalis JCP8151B	2541047570	Actinomycetota	NA	NA	NA	NA	NA	NA	NA	2543474104	NA	NA	NA	NA	NA	NA	NA
Gardnerella vaginalis JCP8481A	2541047571	Actinomycetota	NA	NA	NA	NA	NA	NA	NA	2543476751	NA	NA	NA	NA	NA	NA	NA
Gardnerella vaginalis JCP8481B	2541047572	Actinomycetota	NA	NA	NA	NA	NA	NA	NA	2543478328	NA	NA	NA	NA	NA	NA	NA
Gardnerella vaginalis JCP8522	2541047573	Actinomycetota	NA	NA	NA	NA	NA	NA	NA	2543479505	NA	NA	NA	NA	NA	NA	NA
Gemella bergeri ATCC 700627	2600255235	Firmicutes	NA	NA	NA	NA	NA	NA	NA	2601472164	NA	NA	NA	NA	NA	NA	NA
Gemella haemolysans ATCC 10379	645058834	Firmicutes	NA	NA	NA	NA	NA	NA	NA	645356030	NA	NA	NA	NA	NA	NA	NA
Gemella haemolysans M341	651324034	Firmicutes	NA	NA	NA	NA	NA	NA	NA	651325288	NA	NA	NA	NA	NA	NA	NA
Gemella moribillum M424	649989952	Firmicutes	NA	NA	NA	NA	NA	NA	NA	650007093	NA	NA	NA	NA	NA	NA	NA
Gemella sanguinis M325	2562617185	Firmicutes	NA	NA	NA	NA	NA	NA	NA	2563316777	NA	NA	NA	NA	NA	NA	NA
Gleimia coleocanis DSM 15436	643886017	Actinomycetota	NA	NA	NA	NA	NA	NA	NA	644254436	NA	NA	NA	NA	NA	NA	NA
Gleimia europaea ACS-120-V-Col10b	2541046977	Actinomycetota	NA	NA	NA	NA	NA	NA	NA	2541319073	NA	NA	NA	NA	NA	NA	NA
Granulicatella adiacens ATCC 49175	645951817	Firmicutes	NA	NA	NA	NA	NA	NA	NA	646091009	NA	NA	NA	NA	NA	NA	NA
Granulicatella elegans ATCC 700633	647533172	Firmicutes	NA	NA	NA	NA	NA	NA	NA	647824434	NA	NA	NA	NA	NA	NA	NA
Haemophilus aegyptius ATCC 11116	651324038	Proteobacteria	NA	NA	NA	NA	NA	NA	NA	651535735	NA	NA	NA	NA	NA	NA	NA
Haemophilus haemolyticus AQ/3273, ATCC 33390	2531839471	Proteobacteria	NA	NA	NA	NA	NA	NA	NA	2533655474	NA	NA	NA	NA	NA	NA	NA
Haemophilus parahaemolyticus HK385	2537561962	Proteobacteria	NA	NA	NA	NA	NA	NA	NA	2539297551	NA	NA	NA	NA	NA	NA	NA
Haemophilus parainfluenzae ATCC 33392	651324039	Proteobacteria	651496753	651496752	NA	651496751	651496755	651496754	NA	651495852	NA	NA	NA	NA	NA	NA	NA
Haemophilus parainfluenzae HK2019	2534681801	Proteobacteria	2535532985	2535532986	NA	2535532987	2535532983	2535532984	NA	2535534252	NA	NA	NA	NA	NA	NA	NA
Haemophilus parainfluenzae HK262	2534681804	Proteobacteria	2535541192	2535541191	NA	2535541190	2535541194	2535541193	NA	2535539953	NA	NA	NA	NA	NA	NA	NA
Haemophilus parainfluenzae HK409	2600255006	Proteobacteria	2600588618	2600588619	NA	2600588620	2600588616	2600588617	NA	2600586933	NA	NA	NA	NA	NA	NA	NA
Haemophilus paraphrohaemolyticus HK411, NCTC 10670	2531839472	Proteobacteria	NA	NA	NA	NA	NA	NA	NA	2533657222	NA	NA	NA	NA	NA	NA	NA
Haemophilus pittmaniae HK 85	2512047060	Proteobacteria	2512444502	2512444503	NA	2512444504	2512444499	2512444500	NA	2512444759	NA	NA	NA	NA	NA	NA	NA
Haemophilus sp. oral taxon 851 F0397	2513237261	Proteobacteria	NA	NA	NA	NA	NA	NA	NA	2514272103	NA	NA	NA	NA	NA	NA	NA
Haemophilus sputorum sp.nov. HK2154	2531839543	Proteobacteria	NA	NA	NA	NA	NA	NA	NA	2533928477	NA	NA	NA	NA	NA	NA	NA
Hafnia alvei ATCC 51873	2513237377	Proteobacteria	2514673548	2514673549	2514673547	NA	2514672007	2514672006	2514674511	2514671941	NA	NA	NA	NA	NA	NA	NA
Hallella bergensis DSM 17361	645951825	Bacteroidota	NA	NA	NA	NA	NA	NA	NA	646084117	NA	NA	NA	NA	NA	NA	NA
Helcococcus kunzii ATCC 51366	2513237357	Firmicutes	NA	NA	NA	NA	NA	NA	NA	2514609654	NA	NA	NA	NA	NA	NA	NA
Helicobacter bilis ATCC 43879	2562617155	Proteobacteria	NA	NA	NA	NA	NA	NA	NA	2563231609	NA	NA	NA	NA	NA	NA	NA
Helicobacter canadensis MIT 98-5491, ATCC 700968	643886213	Proteobacteria	NA	NA	643921177	NA	NA	NA	NA	643920468	NA	NA	NA	NA	NA	NA	NA
Helicobacter canis NCTC 12740	2558860249	Proteobacteria	NA	NA	NA	NA	NA	NA	NA	2559322468	NA	NA	NA	NA	NA	NA	NA
Helicobacter cinaedi CCUG 18818	643886141	Proteobacteria	NA	NA	NA	NA	NA	NA	NA	643923277	NA	NA	NA	NA	NA	NA	NA
Helicobacter macacae MIT 99-5501	2558860248	Proteobacteria	NA	NA	NA	NA	NA	NA	NA	2559319661	NA	NA	NA	NA	NA	NA	NA
Helicobacter pullorum MIT 98-5489	643886218	Proteobacteria	643924446	643924447	643924444	NA	NA	NA	NA	643924408	NA	NA	NA	NA	NA	NA	NA
Helicobacter pylori 35A	2511231168	Proteobacteria	NA	NA	NA	NA	NA	NA	2511866639	NA	NA	NA	NA	NA	NA	NA	NA
Helicobacter pylori 83	651053031	Proteobacteria	NA	NA	NA	NA	NA	NA	NA	651159212	NA	NA	NA	NA	NA	NA	NA
Helicobacter pylori GAM100Ai	2534682105	Proteobacteria	NA	NA	NA	NA	NA	NA	2536604403	NA	NA	NA	NA	NA	NA	NA	NA
Helicobacter pylori GAM101Biv	2529292961	Proteobacteria	NA	NA	NA	NA	NA	NA	2530669473	NA	NA	NA	NA	NA	NA	NA	NA
Helicobacter pylori GAM103Bi	2529292960	Proteobacteria	NA	NA	NA	NA	NA	NA	2530668206	NA	NA	NA	NA	NA	NA	NA	NA
Helicobacter pylori GAM105Ai	2529292959	Proteobacteria	NA	NA	NA	NA	NA	NA	2530666512	NA	NA	NA	NA	NA	NA	NA	NA
Helicobacter pylori GAM112Ai	2529292958	Proteobacteria	NA	NA	NA	NA	NA	NA	2530664570	NA	NA	NA	NA	NA	NA	NA	NA
Helicobacter pylori GAM114Ai	2529292957	Proteobacteria	NA	NA	NA	NA	NA	NA	2530662407	NA	NA	NA	NA	NA	NA	NA	NA
Helicobacter pylori GAM115Ai	2529292956	Proteobacteria	NA	NA	NA	NA	NA	NA	2530661198	NA	NA	NA	NA	NA	NA	NA	NA
Helicobacter pylori GAM117Ai	2541047162	Proteobacteria	NA	NA	NA	NA	NA	NA	2542041829	NA	NA	NA	NA	NA	NA	NA	NA
Helicobacter pylori GAM118Bi	2529292955	Proteobacteria	NA	NA	NA	NA	NA	NA	2530659626	NA	NA	NA	NA	NA	NA	NA	NA
Helicobacter pylori GAM119Bi	2529292963	Proteobacteria	NA	NA	NA	NA	NA	NA	2530672991	NA	NA	NA	NA	NA	NA	NA	NA
Helicobacter pylori GAM120Ai	2529292962	Proteobacteria	NA	NA	NA	NA	NA	NA	2530671220	NA	NA	NA	NA	NA	NA	NA	NA
Helicobacter pylori GAM121Aii	2534681972	Proteobacteria	NA	NA	NA	NA	NA	NA	2536169634	NA	NA	NA	NA	NA	NA	NA	NA
Helicobacter pylori GAM201Ai	2534681973	Proteobacteria	NA	NA	NA	NA	NA	NA	2536172103	NA	NA	NA	NA	NA	NA	NA	NA
Helicobacter pylori GAM210Bi	2534681974	Proteobacteria	NA	NA	NA	NA	NA	NA	2536174046	NA	NA	NA	NA	NA	NA	NA	NA
Helicobacter pylori GAM231Ai	2534681975	Proteobacteria	NA	NA	NA	NA	NA	NA	2536175169	NA	NA	NA	NA	NA	NA	NA	NA
Helicobacter pylori GAM239Bi	2534681968	Proteobacteria	NA	NA	NA	NA	NA	NA	2536163640	NA	NA	NA	NA	NA	NA	NA	NA
Helicobacter pylori GAM244Ai	2534681969	Proteobacteria	NA	NA	NA	NA	NA	NA	2536165018	NA	NA	NA	NA	NA	NA	NA	NA
Helicobacter pylori GAM245Ai	2534681970	Proteobacteria	NA	NA	NA	NA	NA	NA	2536166495	NA	NA	NA	NA	NA	NA	NA	NA
Helicobacter pylori GAM246Ai	2534681971	Proteobacteria	NA	NA	NA	NA	NA	NA	2536167806	NA	NA	NA	NA	NA	NA	NA	NA
Helicobacter pylori GAM249T	2534681976	Proteobacteria	NA	NA	NA	NA	NA	NA	2536176305	NA	NA	NA	NA	NA	NA	NA	NA
Helicobacter pylori GAM250AFi	2534681977	Proteobacteria	NA	NA	NA	NA	NA	NA	2536178487	NA	NA	NA	NA	NA	NA	NA	NA
Helicobacter pylori GAM250T	2529293259	Proteobacteria	NA	NA	NA	NA	NA	NA	2531773348	NA	NA	NA	NA	NA	NA	NA	NA
Helicobacter pylori GAM252Bi	2529293258	Proteobacteria	NA	NA	NA	NA	NA	NA	2531772558	NA	NA	NA	NA	NA	NA	NA	NA
Helicobacter pylori GAM252T	2529293261	Proteobacteria	NA	NA	NA	NA	NA	NA	2531776950	NA	NA	NA	NA	NA	NA	NA	NA
Helicobacter pylori GAM254Ai	2529293260	Proteobacteria	NA	NA	NA	NA	NA	NA	2531775513	NA	NA	NA	NA	NA	NA	NA	NA
Helicobacter pylori GAM260ASi	2529293255	Proteobacteria	NA	NA	NA	NA	NA	NA	2531766752	NA	NA	NA	NA	NA	NA	NA	NA
Helicobacter pylori GAM260Bi	2529293254	Proteobacteria	NA	NA	NA	NA	NA	NA	2531765463	NA	NA	NA	NA	NA	NA	NA	NA
Helicobacter pylori GAM260BSi	2529293257	Proteobacteria	NA	NA	NA	NA	NA	NA	2531770962	NA	NA	NA	NA	NA	NA	NA	NA
Helicobacter pylori GAM263BFi	2529293256	Proteobacteria	NA	NA	NA	NA	NA	NA	2531768670	NA	NA	NA	NA	NA	NA	NA	NA
Helicobacter pylori GAM264Ai	2529293263	Proteobacteria	NA	NA	NA	NA	NA	NA	2531780186	NA	NA	NA	NA	NA	NA	NA	NA
Helicobacter pylori GAM265BSii	2529293262	Proteobacteria	NA	NA	NA	NA	NA	NA	2531778779	NA	NA	NA	NA	NA	NA	NA	NA
Helicobacter pylori GAM268Bii	2534682271	Proteobacteria	NA	NA	NA	NA	NA	NA	2537215050	NA	NA	NA	NA	NA	NA	NA	NA
Helicobacter pylori GAM270ASi	2534682272	Proteobacteria	NA	NA	NA	NA	NA	NA	2537216448	NA	NA	NA	NA	NA	NA	NA	NA
Helicobacter pylori GAM42Ai	2534682269	Proteobacteria	NA	NA	NA	NA	NA	NA	2537210797	NA	NA	NA	NA	NA	NA	NA	NA
Helicobacter pylori GAM71Ai	2534682270	Proteobacteria	NA	NA	NA	NA	NA	NA	2537213614	NA	NA	NA	NA	NA	NA	NA	NA
Helicobacter pylori GAM80Ai	2534682275	Proteobacteria	NA	NA	NA	NA	NA	NA	2537222134	NA	NA	NA	NA	NA	NA	NA	NA
Helicobacter pylori GAM83Bi	2534682276	Proteobacteria	NA	NA	NA	NA	NA	NA	2537223633	NA	NA	NA	NA	NA	NA	NA	NA
Helicobacter pylori GAM83T	2534682273	Proteobacteria	NA	NA	NA	NA	NA	NA	2537218926	NA	NA	NA	NA	NA	NA	NA	NA
Helicobacter pylori GAM93Bi	2534682274	Proteobacteria	NA	NA	NA	NA	NA	NA	2537219908	NA	NA	NA	NA	NA	NA	NA	NA
Helicobacter pylori GAM96Ai	2534682277	Proteobacteria	NA	NA	NA	NA	NA	NA	2537224585	NA	NA	NA	NA	NA	NA	NA	NA
Helicobacter pylori GAMchJs106B	2534682278	Proteobacteria	NA	NA	NA	NA	NA	NA	2537227312	NA	NA	NA	NA	NA	NA	NA	NA
Helicobacter pylori GAMchJs114i	2529293159	Proteobacteria	NA	NA	NA	NA	NA	NA	2531431600	NA	NA	NA	NA	NA	NA	NA	NA
Helicobacter pylori GAMchJs117Ai	2529293158	Proteobacteria	NA	NA	NA	NA	NA	NA	2531429477	NA	NA	NA	NA	NA	NA	NA	NA
Helicobacter pylori GAMchJs124i	2529293157	Proteobacteria	NA	NA	NA	NA	NA	NA	2531427525	NA	NA	NA	NA	NA	NA	NA	NA
Helicobacter pylori GAMchJs136i	2529293163	Proteobacteria	NA	NA	NA	NA	NA	NA	2531437917	NA	NA	NA	NA	NA	NA	NA	NA
Helicobacter pylori HP116Bi	2529293162	Proteobacteria	NA	NA	NA	NA	NA	NA	2531435662	NA	NA	NA	NA	NA	NA	NA	NA
Helicobacter pylori HP250AFii	2529293161	Proteobacteria	NA	NA	NA	NA	NA	NA	2531434485	NA	NA	NA	NA	NA	NA	NA	NA
Helicobacter pylori HP250AFiii	2529293160	Proteobacteria	NA	NA	NA	NA	NA	NA	2531432906	NA	NA	NA	NA	NA	NA	NA	NA
Helicobacter pylori HP250AFiV	2529293156	Proteobacteria	NA	NA	NA	NA	NA	NA	2531425961	NA	NA	NA	NA	NA	NA	NA	NA
Helicobacter pylori HP250ASi	2529293155	Proteobacteria	NA	NA	NA	NA	NA	NA	2531423543	NA	NA	NA	NA	NA	NA	NA	NA
Helicobacter pylori HP250ASii	2534682179	Proteobacteria	NA	NA	NA	NA	NA	NA	2536874624	NA	NA	NA	NA	NA	NA	NA	NA
Helicobacter pylori HP250BFi	2534682180	Proteobacteria	NA	NA	NA	NA	NA	NA	2536875258	NA	NA	NA	NA	NA	NA	NA	NA
Helicobacter pylori HP250BFii	2534682181	Proteobacteria	NA	NA	NA	NA	NA	NA	2536876846	NA	NA	NA	NA	NA	NA	NA	NA
Helicobacter pylori HP250BFiii	2534682182	Proteobacteria	NA	NA	NA	NA	NA	NA	2536879751	NA	NA	NA	NA	NA	NA	NA	NA
Helicobacter pylori HP250BFiV	2534682183	Proteobacteria	NA	NA	NA	NA	NA	NA	2536879987	NA	NA	NA	NA	NA	NA	NA	NA
Helicobacter pylori HP250BSi	2534682184	Proteobacteria	NA	NA	NA	NA	NA	NA	2536881528	NA	NA	NA	NA	NA	NA	NA	NA
Helicobacter pylori HP260AFi	2534682185	Proteobacteria	NA	NA	NA	NA	NA	NA	2536884014	NA	NA	NA	NA	NA	NA	NA	NA
Helicobacter pylori HP260AFii	2534682186	Proteobacteria	NA	NA	NA	NA	NA	NA	2536885842	NA	NA	NA	NA	NA	NA	NA	NA
Helicobacter pylori HP260ASii	2534682177	Proteobacteria	NA	NA	NA	NA	NA	NA	2536870887	NA	NA	NA	NA	NA	NA	NA	NA
Helicobacter pylori HP260BFii	2534682178	Proteobacteria	NA	NA	NA	NA	NA	NA	2536872155	NA	NA	NA	NA	NA	NA	NA	NA
Helicobacter pylori HP260Bi	2534681995	Proteobacteria	NA	NA	NA	NA	NA	NA	2536249787	NA	NA	NA	NA	NA	NA	NA	NA
Helicobacter winghamensis ATCC BAA-430	646206255	Proteobacteria	NA	NA	NA	NA	NA	NA	NA	646265388	NA	NA	NA	NA	NA	NA	NA
Holdemanella biformis DSM 3989	642979360	Firmicutes	NA	NA	NA	NA	NA	NA	NA	643183665	NA	NA	NA	NA	NA	NA	NA
Hungatella hathewayi 12489931	2534682211	Firmicutes	NA	NA	NA	NA	NA	NA	NA	2536981336	2536978424	2536978423	2536978422	NA	NA	NA	NA
Hungatella hathewayi DSM 13479	645951835	Firmicutes	NA	NA	NA	NA	NA	NA	NA	646041523	646038821	646038820	646037454	NA	NA	NA	NA
Hungatella hathewayi WAL-18680	2513237275	Firmicutes	NA	NA	NA	NA	NA	NA	NA	2514321265	2514320436	2514320437	2514320438	NA	NA	NA	NA
Intestinibacter bartlettii DSM 16795	641736113	Firmicutes	NA	NA	NA	NA	NA	NA	NA	642163269	NA	NA	NA	NA	NA	NA	NA
Johnsonella ignava ATCC 51276	2513237274	Firmicutes	NA	NA	NA	NA	NA	NA	NA	2514317391	NA	NA	NA	NA	NA	NA	NA
Kingella denitrificans ATCC 33394	649989956	Proteobacteria	NA	NA	NA	NA	NA	NA	NA	650370479	NA	NA	NA	NA	NA	NA	NA
Kingella kingae ATCC 23330	651324044	Proteobacteria	NA	NA	NA	NA	NA	NA	NA	651604597	NA	NA	NA	NA	NA	NA	NA
Kingella oralis UB-38, ATCC 51147	643886193	Proteobacteria	NA	NA	NA	NA	NA	NA	NA	644409706	NA	NA	NA	NA	NA	NA	NA
Klebsiella michiganensis 10-5242	2531839401	Proteobacteria	2533382865	2533382866	2533382864	2533382869	2533382870	2533382871	2533382476	2533379891	NA	NA	NA	NA	NA	NA	NA
Klebsiella michiganensis 10-5250	2537561907	Proteobacteria	2539119629	2539119630	2539119628	2539119633	2539119634	2539119635	2539119266	2539122002	NA	NA	NA	NA	NA	NA	NA
Klebsiella oxytoca 09-7231	2636415460	Proteobacteria	2636667327	2636667328	2636667326	2636667335	2636667336	2636667337	2636664216	2636666843	NA	NA	NA	NA	NA	NA	NA
Klebsiella oxytoca 10-5243	2531839402	Proteobacteria	2533388386	2533388387	2533388385	2533388394	2533388395	2533388396	2533388011	2533385371	NA	NA	NA	NA	NA	NA	NA
Klebsiella oxytoca 10-5244	2639763041	Proteobacteria	2641748261	2641748260	2641748262	2641748252	2641748251	2641748250	2641748672	2641745728	NA	NA	NA	NA	NA	NA	NA
Klebsiella oxytoca 10-5245	2531839404	Proteobacteria	2533399852	2533399853	2533399851	2533399861	2533399862	2533399863	2533399402	2533396764	NA	NA	NA	NA	NA	NA	NA
Klebsiella oxytoca 10-5248	2547132040	Proteobacteria	2547168917	2547168916	2547168918	2547168907	2547168906	2547168905	2547169264	2547171948	NA	NA	NA	NA	NA	NA	NA
Klebsiella oxytoca 10-5249	2636415732	Proteobacteria	2637781374	2637781375	2637781373	2637781385	2637781386	2637781387	2637780978	2637783885	NA	NA	NA	NA	NA	NA	NA
Klebsiella oxytoca KA-2	2563367188	Proteobacteria	2565780477	2565780478	2565780476	2565780485	2565780486	2565780487	2565778194	2565777175	NA	NA	NA	NA	NA	NA	NA
Klebsiella oxytoca OK-1	2563367187	Proteobacteria	2565775708	2565775709	2565775707	2565775717	2565775718	2565775719	2565776185	2565774411	NA	NA	NA	NA	NA	NA	NA
Klebsiella pneumoniae 909957	2565956632	Proteobacteria	2566495647	2566495646	2566495648	2566495643	2566495642	2566495641	2566496445	2566493716	NA	NA	NA	NA	NA	NA	NA
Klebsiella pneumoniae rhinoscleromatis ATCC 13884	647000262	Proteobacteria	647151478	647151479	647151477	NA	647151494	647151495	647152022	647152012	NA	NA	NA	NA	NA	NA	NA
Klebsiella pneumoniae WGLW1	2531839623	Proteobacteria	2534217761	2534217760	2534217762	2534217757	2534217756	2534217755	2534218108	2534220680	NA	NA	NA	NA	NA	NA	NA
Klebsiella pneumoniae WGLW2	2537561876	Proteobacteria	2539014928	2539014929	2539014927	2539014932	2539014933	2539014934	2539014605	2539012123	NA	NA	NA	NA	NA	NA	NA
Klebsiella pneumoniae WGLW3	2537561875	Proteobacteria	2539007244	2539007243	2539007245	2539007240	2539007239	2539007238	2539007589	2539010157	NA	NA	NA	NA	NA	NA	NA
Klebsiella pneumoniae WGLW5	2537561874	Proteobacteria	2539003747	2539003748	2539003746	2539003751	2539003752	2539003753	2539003411	2539000975	NA	NA	NA	NA	NA	NA	NA
Klebsiella sp. 4_1_44FAA	2513237265	Proteobacteria	2514284341	2514284342	2514284340	2514284357	2514284358	2514284359	2514286463	2514283247	NA	NA	NA	NA	NA	NA	NA
Klebsiella sp. AS10	2558860928	Proteobacteria	2561347705	2561347706	2561347704	2561347717	2561347718	2561347719	2561343924	2561346313	NA	NA	NA	NA	NA	NA	NA
Klebsiella sp. MS 92-3	651324045	Proteobacteria	651550135	651550136	651550134	NA	651551287	651551286	651551666	651551676	NA	NA	NA	NA	NA	NA	NA
Klebsiella sp. OBRC7	2531839270	Proteobacteria	2532882432	2532882431	2532882433	2532882428	2532882427	2532882426	2532888470	2532886075	NA	NA	NA	NA	NA	NA	NA
Klebsiella variicola 1_1_55	647533174	Proteobacteria	647940003	647940004	647940002	647940016	647940017	647940018	647937245	647937252	NA	NA	NA	NA	NA	NA	NA
Lachnoanaerobaculum saburreum DSM 3986	649989950	Firmicutes	NA	NA	NA	NA	NA	NA	NA	650307741	650307211	650307210	650307209	NA	NA	NA	NA
Lachnoanaerobaculum saburreum F0468	2529292881	Firmicutes	NA	NA	NA	NA	NA	NA	NA	2530355083	2530353520	2530353519	2530353518	NA	NA	NA	NA
Lachnoclostridium hylemonae DSM 15053	642979359	Firmicutes	NA	NA	NA	NA	NA	NA	NA	643159076	NA	NA	NA	NA	NA	NA	NA
Lachnoclostridium scindens ATCC 35704	641736197	Firmicutes	NA	NA	NA	NA	NA	NA	NA	642192604	NA	NA	NA	NA	NA	NA	NA
Lachnoclostridium symbiosum ATCC 14940	2597490298	Firmicutes	NA	NA	NA	NA	NA	NA	NA	2598981835	2598980264	2598980263	2598980262	NA	NA	NA	NA
Lachnoclostridium symbiosum WAL-14163	649989922	Firmicutes	NA	NA	NA	NA	NA	NA	NA	650079743	650076160	650076159	650076158	NA	NA	NA	NA
Lachnoclostridium symbiosum WAL-14673	649989923	Firmicutes	NA	NA	NA	NA	NA	NA	NA	650081962	650081297	650081296	650081294	NA	NA	NA	NA
Lachnospiraceae bacterium 1_1_57FAA	651324046	Firmicutes	NA	NA	NA	NA	NA	NA	NA	651327920	NA	NA	NA	NA	NA	NA	NA
Lachnospiraceae bacterium 1_4_56FAA	651324047	Firmicutes	NA	NA	NA	NA	NA	NA	NA	651331010	NA	NA	NA	NA	NA	NA	NA
Lachnospiraceae bacterium 2_1_46FAA	2562617190	Firmicutes	NA	NA	NA	NA	NA	NA	NA	2563334172	NA	NA	NA	NA	NA	NA	NA
Lachnospiraceae bacterium 2_1_58FAA	651324049	Firmicutes	NA	NA	NA	NA	NA	NA	NA	651334031	NA	NA	NA	NA	NA	NA	NA
Lachnospiraceae bacterium 3_1_46FAA	651324050	Firmicutes	NA	NA	NA	NA	NA	NA	NA	651366310	NA	NA	NA	NA	NA	NA	NA
Lachnospiraceae bacterium 3_1_57FAA_CT1	2562617188	Firmicutes	NA	NA	NA	NA	NA	NA	NA	2563326084	NA	NA	NA	NA	NA	NA	NA
Lachnospiraceae bacterium 5_1_57FAA	651324053	Firmicutes	NA	NA	NA	NA	NA	NA	NA	651347039	NA	NA	NA	NA	NA	NA	NA
Lachnospiraceae bacterium 6_1_37FAA	651324052	Firmicutes	NA	NA	NA	NA	NA	NA	NA	651374628	NA	NA	NA	NA	NA	NA	NA
Lachnospiraceae bacterium 6_1_63FAA	651324054	Firmicutes	NA	NA	NA	NA	NA	NA	NA	651350182	NA	NA	NA	NA	NA	NA	NA
Lachnospiraceae bacterium 9_1_43BFAA	651324055	Firmicutes	NA	NA	NA	NA	NA	NA	NA	651351345	NA	NA	NA	NA	NA	NA	NA
Lachnospiraceae bacterium ACC2	2513237338	Firmicutes	NA	NA	NA	NA	NA	NA	NA	2514542386	2514542135	2514542134	2514542133	NA	NA	NA	NA
Lachnospiraceae bacterium bacterium oral taxon 082 F0431	2513237260	Firmicutes	NA	NA	NA	NA	NA	NA	NA	2514268433	2514270149	2514270150	2514270151	NA	NA	NA	NA
Lachnospiraceae bacterium MSX33	2558860923	Firmicutes	NA	NA	NA	NA	NA	NA	NA	2561331122	2561331289	2561331288	2561331287	NA	NA	NA	NA
Lachnospiraceae bacterium sp. 5_1_63FAA	649989957	Firmicutes	650016139	650016140	NA	NA	NA	NA	NA	650018117	NA	NA	NA	650016142	650016141	NA	NA
Lachnospiraceae bacterium sp. 7_1_58FAA	2513237329	Firmicutes	NA	NA	NA	NA	NA	NA	NA	2514506726	2514511283	2514511284	2514511285	NA	NA	NA	NA
Lachnospiraceae bacterium sp. 8_1_57FAA	649989958	Firmicutes	NA	NA	NA	NA	NA	NA	NA	650047555	NA	NA	NA	NA	NA	NA	NA
Lachnospiraceae bacterium sp. ICM7	2537561881	Firmicutes	NA	NA	NA	NA	NA	NA	NA	2539033318	2539031468	2539031467	2539031466	NA	NA	NA	NA
Lachnospiraceae sp. Oral Taxon 107 F0167	651324056	Firmicutes	NA	NA	NA	NA	NA	NA	NA	651378244	NA	NA	NA	NA	NA	NA	NA
Lacrimispora saccharolytica K10	650377923	Firmicutes	NA	NA	NA	NA	NA	NA	NA	650532402	NA	NA	NA	NA	NA	NA	NA
Lacticaseibacillus paracasei 8700:2	643886139	Firmicutes	NA	NA	NA	NA	NA	NA	NA	643928626	NA	NA	NA	NA	NA	NA	NA
Lacticaseibacillus paracasei subsp. paracasei ATCC 25302	643886051	Firmicutes	NA	NA	NA	NA	NA	NA	NA	644326716	NA	NA	NA	NA	NA	NA	NA
Lacticaseibacillus rhamnosus ATCC 21052	2534681855	Firmicutes	NA	NA	NA	NA	NA	NA	NA	2535713204	NA	NA	NA	NA	NA	NA	NA
Lacticaseibacillus rhamnosus GG	646862332	Firmicutes	NA	NA	NA	NA	NA	NA	NA	646896221	NA	NA	NA	NA	NA	NA	NA
Lacticaseibacillus rhamnosus LMS2-1	643886127	Firmicutes	NA	NA	NA	NA	NA	NA	NA	644393501	NA	NA	NA	NA	NA	NA	NA
Lactiplantibacillus plantarum ATCC 14917	2562617181	Firmicutes	NA	NA	2563307418	NA	NA	NA	NA	NA	NA	NA	NA	NA	NA	NA	NA
Lactobacillus acidophilus ATCC 4796	643886014	Firmicutes	NA	NA	NA	NA	NA	NA	NA	644359343	NA	NA	NA	NA	NA	NA	NA
Lactobacillus delbrueckii bulgaricus PB2003/044-T3-4	648276681	Firmicutes	NA	NA	NA	NA	NA	NA	NA	648678098	NA	NA	NA	NA	NA	NA	NA
Lactobacillus delbrueckii lactis DSM 20072	2534682072	Firmicutes	NA	NA	NA	NA	NA	NA	NA	2536498340	NA	NA	NA	NA	NA	NA	NA
Lactobacillus helveticus DSM 20075	645951865	Firmicutes	NA	NA	NA	NA	NA	NA	NA	646110050	NA	NA	NA	NA	NA	NA	NA
Lactobacillus ultunensis DSM 16047	643886047	Firmicutes	NA	NA	NA	NA	NA	NA	NA	644317694	NA	NA	NA	NA	NA	NA	NA
Lautropia mirabilis ATCC 51599	649989970	Proteobacteria	NA	NA	NA	NA	650321878	650321879	650323150	650323453	NA	NA	NA	NA	NA	NA	NA
Lentilactobacillus buchneri ATCC 11577	643886062	Firmicutes	NA	NA	NA	NA	NA	NA	644287441	NA	NA	NA	NA	NA	NA	NA	NA
Lentilactobacillus hilgardii ATCC 27305	643886059	Firmicutes	644284100	644284101	NA	NA	NA	NA	644284373	NA	NA	NA	NA	644284103	644284102	NA	NA
Lentilactobacillus hilgardii ATCC 8290	643886044	Firmicutes	NA	NA	NA	NA	NA	NA	644308317	NA	NA	NA	NA	NA	NA	NA	NA
Lentilactobacillus kisonensis F0435	2513237347	Firmicutes	NA	NA	NA	NA	NA	NA	NA	2514577160	NA	NA	NA	NA	NA	NA	NA
Lentilactobacillus parafarraginis F0439	2513237286	Firmicutes	NA	NA	NA	NA	NA	NA	NA	2514353391	NA	NA	NA	NA	NA	NA	NA
Leptotrichia hofstadii F0254	645951860	Fusobacteriota	646150074	646150075	NA	NA	NA	NA	NA	646149636	NA	NA	NA	646150077	646150076	NA	NA
Leptotrichia sp. oral taxon 215 W9775	2600255237	Fusobacteriota	NA	NA	NA	NA	NA	NA	NA	2601476144	NA	NA	NA	NA	NA	NA	NA
Leptotrichia sp. oral taxon 225 F0581	2558860287	Fusobacteriota	NA	NA	NA	NA	NA	NA	NA	2559445617	2559447677	2559447678	2559447679	NA	NA	NA	NA
Leptotrichia sp. oral taxon 879 F0557	2600255044	Fusobacteriota	2600716090	2600716089	NA	NA	NA	NA	NA	2600715652	2600715490	2600715491	2600715492	2600716087	2600716088	NA	NA
Leptotrichia wadei F0279	2600254991	Fusobacteriota	2600548235	2600548236	NA	NA	NA	NA	NA	2600549432	2600548862	2600548863	2600548864	2600548238	2600548237	NA	NA
Leptotrichia wadei KA00185	2806310704	Fusobacteriota	2807290831	2807290832	NA	NA	NA	NA	NA	2807291447	2807290731	2807290732	2807290733	2807290834	2807290833	NA	NA
Ligilactobacillus ruminis ATCC 25644	2562617182	Firmicutes	NA	NA	NA	NA	NA	NA	NA	2563309878	NA	NA	NA	NA	NA	NA	NA
Ligilactobacillus salivarius ACS-116-V-Col5a	648276684	Firmicutes	NA	NA	NA	NA	NA	NA	NA	648681320	NA	NA	NA	NA	NA	NA	NA
Ligilactobacillus salivarius HO66, ATCC 11741	643886048	Firmicutes	NA	NA	NA	NA	NA	NA	NA	644316331	NA	NA	NA	NA	NA	NA	NA
Limosilactobacillus antri DSM 16041	645951838	Firmicutes	NA	NA	NA	NA	NA	NA	NA	646109436	NA	NA	NA	NA	NA	NA	NA
Limosilactobacillus fermentum 28-3-CHN	647533178	Firmicutes	NA	NA	NA	NA	NA	NA	NA	647851711	NA	NA	NA	NA	NA	NA	NA
Limosilactobacillus fermentum ATCC 14931	643886061	Firmicutes	NA	NA	NA	NA	NA	NA	644291146	644290436	NA	NA	NA	NA	NA	NA	NA
Limosilactobacillus fermentum IFO 3956	641522633	Firmicutes	NA	NA	NA	NA	NA	NA	641714386	641713733	NA	NA	NA	NA	NA	NA	NA
Limosilactobacillus oris F0423	2540341034	Firmicutes	NA	NA	NA	NA	NA	NA	NA	2540442844	NA	NA	NA	NA	NA	NA	NA
Limosilactobacillus oris PB013-T2-3	649989969	Firmicutes	NA	NA	NA	NA	NA	NA	NA	650245495	NA	NA	NA	NA	NA	NA	NA
Limosilactobacillus reuteri CF48-3A	2502171173	Firmicutes	NA	NA	NA	NA	NA	NA	2502297079	2502298346	NA	NA	NA	NA	NA	NA	NA
Limosilactobacillus reuteri JCM 1112	642555135	Firmicutes	NA	NA	NA	NA	NA	NA	642585240	642585458	NA	NA	NA	NA	NA	NA	NA
Limosilactobacillus reuteri MM2-3	2502171171	Firmicutes	NA	NA	NA	NA	NA	NA	2502292944	2502293186	NA	NA	NA	NA	NA	NA	NA
Limosilactobacillus reuteri MM4-1A	2502171170	Firmicutes	NA	NA	NA	NA	NA	NA	2502290252	2502291713	NA	NA	NA	NA	NA	NA	NA
Limosilactobacillus reuteri SD2112	650716048	Firmicutes	NA	NA	NA	NA	NA	NA	NA	650964976	NA	NA	NA	NA	NA	NA	NA
Listeria grayi DSM 20601	2562617157	Firmicutes	NA	NA	NA	NA	NA	NA	NA	2563234005	NA	NA	NA	NA	NA	NA	NA
Listeria innocua ATCC 33091	2537561540	Firmicutes	NA	NA	NA	NA	NA	NA	NA	2537718185	NA	NA	NA	NA	NA	NA	NA
Marvinbryantia formatexigens I-52	2562617090	Firmicutes	NA	NA	NA	NA	NA	NA	NA	2562958110	NA	NA	NA	NA	NA	NA	NA
Massilia timonae CCUG 45783	2531839286	Proteobacteria	2532943140	2532943141	NA	2532943142	NA	NA	2532942980	2532940481	NA	NA	NA	NA	NA	NA	NA
Mediterraneibacter lactaris ATCC 29176	642791604	Firmicutes	NA	NA	NA	NA	NA	NA	NA	642851537	NA	NA	NA	NA	NA	NA	NA
Mediterraneibacter lactaris CC59_002D	2558860360	Firmicutes	NA	NA	NA	NA	NA	NA	NA	2559622238	NA	NA	NA	NA	NA	NA	NA
Megamonas funiformis YIT 11815	2513237399	Firmicutes	NA	NA	NA	NA	NA	NA	NA	2514745465	NA	NA	NA	NA	NA	NA	NA
Megamonas hypermegale ART12/1	650377958	Firmicutes	NA	NA	NA	NA	NA	NA	NA	650563643	NA	NA	NA	NA	NA	NA	NA
Megasphaera hutchinsoni KA00182	2775506827	Firmicutes	NA	NA	NA	NA	NA	NA	NA	2775975911	NA	NA	NA	NA	NA	NA	NA
Megasphaera micronuciformis F0359	649989971	Firmicutes	NA	NA	NA	NA	NA	NA	NA	650182497	NA	NA	NA	NA	NA	NA	NA
Megasphaera sp. MJR9396C	2775506928	Firmicutes	2776383009	2776383008	NA	NA	NA	NA	NA	2776382536	2776383010	2776383011	2776383012	2776383006	2776383007	NA	NA
Megasphaera sp. UPII 135-E	2512047062	Firmicutes	NA	NA	NA	NA	NA	NA	NA	2512448838	NA	NA	NA	NA	NA	NA	NA
Megasphaera vaginalis BV3C16-1	2558860389	Firmicutes	NA	NA	NA	NA	NA	NA	NA	2559702904	NA	NA	NA	NA	NA	NA	NA
Microbacterium sp. oral taxon 186 F0373	2541047020	Actinomycetota	NA	NA	NA	NA	NA	NA	NA	2541464683	NA	NA	NA	NA	NA	NA	NA
Micrococcus luteus SK58	647000274	Actinomycetota	647279320	647279321	NA	647279322	NA	NA	NA	647279794	NA	NA	NA	NA	NA	NA	NA
Mitsuokella multacida DSM 20544	2562617158	Firmicutes	2563237015	2563237016	NA	NA	NA	NA	NA	2563237865	NA	NA	NA	2563237018	2563237017	NA	NA
Mitsuokella sp. oral taxon 131 W9106	2565956823	Firmicutes	NA	NA	NA	NA	NA	NA	NA	2567262809	NA	NA	NA	NA	NA	NA	NA
Mobiluncus curtisii ATCC 43063	648028043	Actinomycetota	NA	NA	NA	NA	NA	NA	NA	648048199	NA	NA	NA	NA	NA	NA	NA
Mobiluncus curtisii ATCC 51333	649989973	Actinomycetota	NA	NA	NA	NA	NA	NA	NA	650310927	NA	NA	NA	NA	NA	NA	NA
Mobiluncus curtisii curtisii ATCC 35241	648276689	Actinomycetota	NA	NA	NA	NA	NA	NA	NA	648801471	NA	NA	NA	NA	NA	NA	NA
Mobiluncus curtisii holmesii ATCC 35242	649989974	Actinomycetota	NA	NA	NA	NA	NA	NA	NA	650312735	NA	NA	NA	NA	NA	NA	NA
Mobiluncus mulieris 28-1	647000277	Actinomycetota	NA	NA	NA	NA	NA	NA	NA	647251316	NA	NA	NA	NA	NA	NA	NA
Mobiluncus mulieris ATCC 35239	648276690	Actinomycetota	NA	NA	NA	NA	NA	NA	NA	648832998	NA	NA	NA	NA	NA	NA	NA
Mobiluncus mulieris ATCC 35243	643886108	Actinomycetota	NA	NA	NA	NA	NA	NA	NA	644430235	NA	NA	NA	NA	NA	NA	NA
Mobiluncus mulieris FB024-16	648276691	Actinomycetota	NA	NA	NA	NA	NA	NA	NA	648840847	NA	NA	NA	NA	NA	NA	NA
Mogibacterium sp. CM50	2537561628	Firmicutes	NA	NA	NA	NA	NA	NA	NA	2538024709	NA	NA	NA	NA	NA	NA	NA
Mogibacterium timidum ATCC 33093	2558860283	Firmicutes	NA	NA	NA	NA	NA	NA	NA	2559439470	NA	NA	NA	NA	NA	NA	NA
Mycobacterium parascrofulaceum ATCC BAA-614	647000278	Actinomycetota	647501538	647501537	647501538	647501898	NA	NA	NA	647498489	NA	NA	NA	NA	NA	NA	NA
Myroides odoratimimus CCUG 10230	2513237331	Bacteroidota	2514518532	2514518533	NA	2514518534	2514518553	2514518554	NA	2514518530	NA	NA	NA	NA	NA	NA	NA
Myroides odoratimimus CCUG 12700	2541046985	Bacteroidota	2541352646	2541352645	NA	2541352644	2541352651	2541352650	NA	2541352006	NA	NA	NA	NA	NA	NA	NA
Myroides odoratimimus CCUG 12901	2522572175	Bacteroidota	2523164745	2523164746	NA	2523164747	2523164740	2523164741	NA	2523165352	NA	NA	NA	NA	NA	NA	NA
Myroides odoratimimus CCUG 3837	2523231006	Bacteroidota	2523249259	2523249260	NA	2523249261	2523249254	2523249255	NA	2523249874	NA	NA	NA	NA	NA	NA	NA
Myroides odoratimimus CIP 101113	2522572177	Bacteroidota	2523172365	2523172366	NA	2523172367	2523172360	2523172361	NA	2523173019	NA	NA	NA	NA	NA	NA	NA
Myroides odoratimimus CIP 103059	2522572176	Bacteroidota	NA	NA	NA	NA	NA	NA	NA	2523167646	NA	NA	NA	NA	NA	NA	NA
Neisseria bacilliformis ATCC BAA-1200	651324074	Proteobacteria	651530945	651530946	NA	651530947	NA	NA	NA	651529585	NA	NA	NA	NA	NA	NA	NA
Neisseria cinerea ATCC 14685	2562617169	Proteobacteria	NA	NA	NA	NA	NA	NA	NA	2563268031	NA	NA	NA	NA	NA	NA	NA
Neisseria elongata glycolytica ATCC 29315	647000283	Proteobacteria	NA	NA	NA	NA	NA	NA	NA	647245144	NA	NA	NA	NA	NA	NA	NA
Neisseria flavescens NRL30031/H210	643886198	Proteobacteria	NA	NA	NA	NA	NA	NA	NA	644220400	NA	NA	NA	NA	NA	NA	NA
Neisseria flavescens SK114	645058784	Proteobacteria	645562578	645562580	NA	645562581	645562575	645562576	NA	645563985	NA	NA	NA	NA	NA	NA	NA
Neisseria lactamica ATCC 23970	2562617168	Proteobacteria	2563264017	2563264016	NA	2563264015	NA	NA	NA	2563264307	NA	NA	NA	NA	NA	NA	NA
Neisseria macacae ATCC 33926	651324075	Proteobacteria	651678187	651678411	NA	NA	NA	NA	NA	651679608	NA	NA	NA	NA	NA	NA	NA
Neisseria meningitidis sv. B ATCC 13091	648276705	Proteobacteria	648803997	648803996	NA	648803995	648803999	648803998	NA	648804372	NA	NA	NA	NA	NA	NA	NA
Neisseria mucosa C102	649989976	Proteobacteria	NA	NA	NA	650000261	649999776	649999779	NA	649999397	NA	NA	NA	NA	NA	NA	NA
Neisseria mucosa M26, ATCC 25996	2562617186	Proteobacteria	2563317855	2563319033	NA	NA	NA	NA	NA	2563318683	NA	NA	NA	NA	NA	NA	NA
Neisseria polysaccharea ATCC 43768	647000284	Proteobacteria	NA	NA	NA	NA	NA	NA	NA	647242304	NA	NA	NA	NA	NA	NA	NA
Neisseria shayeganii 871	2513237270	Proteobacteria	NA	NA	NA	NA	NA	NA	NA	2514305940	NA	NA	NA	NA	NA	NA	NA
Neisseria sicca ATCC 29256	645058748	Proteobacteria	645477030	645476726	NA	NA	NA	NA	NA	645475763	NA	NA	NA	NA	NA	NA	NA
Neisseria sicca VK64, NCTC 4591	2537561961	Proteobacteria	2539295722	2539294208	NA	NA	NA	NA	NA	2539296107	NA	NA	NA	NA	NA	NA	NA
Neisseria sp. F0314	648861010	Proteobacteria	648913367	648913195	NA	NA	NA	NA	NA	648913317	NA	NA	NA	NA	NA	NA	NA
Neisseria sp. GT4A_CT1	2513237394	Proteobacteria	2514729630	2514729438	NA	NA	NA	NA	NA	2514729274	NA	NA	NA	NA	NA	NA	NA
Neisseria sp. HMSC06F02	2630968979	Proteobacteria	2634013008	2634012858	NA	NA	NA	NA	NA	2634013430	NA	NA	NA	NA	NA	NA	NA
Neisseria sp. oral taxon 020 F0370	2529292994	Proteobacteria	NA	NA	NA	NA	NA	NA	NA	2530799489	NA	NA	NA	NA	NA	NA	NA
Neisseria subflava NJ9703	2562617167	Proteobacteria	2563262321	2563261711	NA	NA	2563262330	2563262326	NA	2563261490	NA	NA	NA	NA	NA	NA	NA
Neisseria wadsworthii 9715	2513237392	Proteobacteria	2514722693	2514722691	NA	2514722690	2514722692	2514722694	NA	2514723520	NA	NA	NA	NA	NA	NA	NA
Odoribacter laneus YIT 12061	2513237280	Bacteroidota	2514338271	2514338272	2514338273	NA	NA	NA	2514337725	NA	NA	NA	NA	NA	NA	NA	NA
Olsenella profusa F0195, D221A-01	2558860424	Actinomycetota	NA	NA	NA	NA	NA	NA	NA	2559784585	2559783161	2559783162	2559783163	NA	NA	NA	NA
Olsenella sp. oral taxon 809 F0356	2513237359	Actinomycetota	NA	NA	NA	NA	NA	NA	NA	2514613491	NA	NA	NA	NA	NA	NA	NA
Olsenella uli MSTE5	2558860929	Actinomycetota	NA	NA	NA	NA	NA	NA	NA	2561349202	NA	NA	NA	NA	NA	NA	NA
Oribacterium sinus F0268	643886104	Firmicutes	NA	NA	NA	NA	NA	NA	NA	644434649	NA	NA	NA	NA	NA	NA	NA
Oscillibacter sp. KLE 1728	2600255040	Firmicutes	NA	NA	NA	NA	NA	NA	NA	2600700419	NA	NA	NA	NA	NA	NA	NA
Oscillibacter sp. KLE 1745	2600255041	Firmicutes	NA	NA	NA	NA	NA	NA	NA	2600705352	NA	NA	NA	NA	NA	NA	NA
Oxalobacter formigenes OXCC13	646206265	Proteobacteria	NA	NA	NA	NA	NA	NA	646261794	646260715	NA	NA	NA	NA	NA	NA	NA
Oxalobacter paraformigenes HOxBLS	646206250	Proteobacteria	NA	NA	NA	NA	NA	NA	646259584	646259108	NA	NA	NA	NA	NA	NA	NA
Paenibacillus sp. D14	647533191	Firmicutes	NA	NA	NA	647773776	NA	NA	NA	647773373	NA	NA	NA	NA	NA	NA	NA
Paenibacillus sp. HGF5	651324080	Firmicutes	NA	NA	NA	651512447	651518992	651518993	NA	651513596	NA	NA	NA	NA	NA	NA	NA
Paenibacillus sp. HGF7	651324081	Firmicutes	NA	NA	651567953	651572398	NA	NA	NA	651570877	NA	NA	NA	NA	NA	NA	NA
Paenibacillus sp. HGH0039	2541046994	Firmicutes	NA	NA	2541383113	2541380375	NA	NA	NA	2541383435	NA	NA	NA	NA	NA	NA	NA
Paenisporosarcina sp. HGH0030	2541046999	Firmicutes	NA	NA	NA	NA	NA	NA	NA	2541403930	NA	NA	NA	NA	NA	NA	NA
Parabacteroides distasonis CL03T12C09	2534682209	Bacteroidota	2536970134	2536970135	2536970136	NA	NA	NA	NA	2536970000	NA	NA	NA	NA	NA	NA	NA
Parabacteroides distasonis CL09T03C24	2534682208	Bacteroidota	2536964193	2536964194	2536964195	NA	NA	NA	NA	2536964054	NA	NA	NA	NA	NA	NA	NA
Parabacteroides goldsteinii CL02T12C30	2534682203	Bacteroidota	2536942122	2536942123	2536942124	NA	NA	NA	NA	2536942835	NA	NA	NA	NA	NA	NA	NA
Parabacteroides goldsteinii WAL 12034	2619619296	Bacteroidota	2621287070	2621287071	2621287072	NA	NA	NA	NA	2621287505	NA	NA	NA	NA	NA	NA	NA
Parabacteroides gordonii MS-1	2619619297	Bacteroidota	2621292241	2621292240	2621292239	NA	NA	NA	NA	2621291815	NA	NA	NA	NA	NA	NA	NA
Parabacteroides johnsonii CL02T12C29	2534682202	Bacteroidota	2536937469	2536937470	2536937471	NA	NA	NA	NA	2536937582	NA	NA	NA	NA	NA	NA	NA
Parabacteroides johnsonii DSM 18315	642979358	Bacteroidota	643155901	643155902	643155903	NA	NA	NA	NA	643156098	NA	NA	NA	NA	NA	NA	NA
Parabacteroides merdae ATCC 43184	640963016	Bacteroidota	641043902	641043903	641043904	NA	NA	NA	NA	641044399	NA	NA	NA	NA	NA	NA	NA
Parabacteroides merdae CL03T12C32	2529293058	Bacteroidota	2531041689	2531041688	2531041687	NA	NA	NA	NA	2531041571	NA	NA	NA	NA	NA	NA	NA
Parabacteroides merdae CL09T00C40	2534681605	Bacteroidota	2534705776	2534705775	2534705774	NA	NA	NA	NA	2534707117	NA	NA	NA	NA	NA	NA	NA
Parabacteroides sp. 2_1_7	645058782	Bacteroidota	645280491	645280492	645280493	NA	NA	NA	NA	645280379	NA	NA	NA	NA	NA	NA	NA
Parabacteroides sp. 20_3	648861001	Bacteroidota	648910394	648910395	648910396	NA	NA	NA	NA	648910259	NA	NA	NA	NA	NA	NA	NA
Parabacteroides sp. D13	646206279	Bacteroidota	646286971	646286970	646286969	NA	NA	NA	NA	646287080	NA	NA	NA	NA	NA	NA	NA
Parabacteroides sp. D26	2636415718	Bacteroidota	2637716907	2637716906	2637716905	NA	NA	NA	NA	2637714003	NA	NA	NA	NA	NA	NA	NA
Parabacteroides sp. HGS0025	2619619295	Bacteroidota	2621280320	2621280321	2621280322	NA	NA	NA	NA	2621280668	NA	NA	NA	NA	NA	NA	NA
Paraprevotella clara YIT 11840	2513237390	Bacteroidota	2514718934	2514718933	2514718932	NA	NA	NA	NA	2514716442	NA	NA	NA	NA	NA	NA	NA
Paraprevotella xylaniphila YIT 11841	651324083	Bacteroidota	651558279	651558280	651558281	NA	NA	NA	NA	651556850	NA	NA	NA	NA	NA	NA	NA
Parascardovia denticolens DSM 10105	649989980	Actinomycetota	NA	NA	NA	NA	NA	NA	NA	650282386	NA	NA	NA	NA	NA	NA	NA
Parascardovia denticolens F0305	647533193	Actinomycetota	NA	NA	NA	NA	NA	NA	NA	647993734	NA	NA	NA	NA	NA	NA	NA
Parasutterella excrementihominis YIT 11859	651324084	Proteobacteria	NA	NA	NA	NA	NA	NA	NA	651553831	NA	NA	NA	NA	NA	NA	NA
Pasteurella bettyae CCUG 2042	2537561960	Proteobacteria	NA	NA	NA	NA	NA	NA	NA	2539290941	NA	NA	NA	NA	NA	NA	NA
Pasteurella dagmatis ATCC 43325	647000288	Proteobacteria	NA	NA	NA	NA	NA	NA	NA	647184671	NA	NA	NA	NA	NA	NA	NA
Peptacetobacter hiranonis DSM 13275	642979371	Firmicutes	NA	NA	NA	NA	NA	NA	NA	643118511	NA	NA	NA	NA	NA	NA	NA
Peptoanaerobacter stomatis ACC19a	2513237269	Firmicutes	NA	NA	NA	NA	NA	NA	NA	2514302868	2514302755	2514302756	2514302757	NA	NA	NA	NA
Peptoanaerobacter stomatis CM2	2562617100	Firmicutes	NA	NA	NA	NA	NA	NA	NA	2562995157	NA	NA	NA	NA	NA	NA	NA
Peptoanaerobacter stomatis CM5	2513237271	Firmicutes	NA	NA	NA	NA	NA	NA	NA	2514308939	2514309011	2514309010	2514309009	NA	NA	NA	NA
Peptoanaerobacter stomatis OBRC8	2531839269	Firmicutes	NA	NA	NA	NA	NA	NA	NA	2532881736	NA	NA	NA	NA	NA	NA	NA
Peptoniphilus harei ACS-146-V-Sch2b	649989982	Firmicutes	NA	NA	NA	NA	NA	NA	NA	650261296	NA	NA	NA	NA	NA	NA	NA
Peptoniphilus indolicus sv. Type C	2513237301	Firmicutes	NA	NA	NA	NA	NA	NA	NA	2514409002	NA	NA	NA	NA	NA	NA	NA
Peptoniphilus lacrimalis 315-B	647000289	Firmicutes	NA	NA	NA	NA	NA	NA	NA	647306054	NA	NA	NA	NA	NA	NA	NA
Peptoniphilus sp. F0141	648276711	Firmicutes	NA	NA	NA	NA	NA	NA	NA	648677029	NA	NA	NA	NA	NA	NA	NA
Peptoniphilus sp. F0436	2512047067	Firmicutes	NA	NA	NA	NA	NA	NA	NA	2512458823	NA	NA	NA	NA	NA	NA	NA
Peptostreptococcaceae bacterium AS15	2537561888	Firmicutes	NA	NA	NA	NA	NA	NA	NA	2539063536	NA	NA	NA	NA	NA	NA	NA
Peptostreptococcus anaerobius VPI 4330	2537561951	Firmicutes	NA	NA	NA	NA	NA	NA	NA	2539272125	2539272232	2539272233	2539272234	NA	NA	NA	NA
Peptostreptococcus sp. MV1	2600255110	Firmicutes	NA	NA	NA	NA	NA	NA	NA	2600981231	NA	NA	NA	NA	NA	NA	NA
Peptostreptococcus stomatis DSM 17678	648276712	Firmicutes	NA	NA	NA	NA	NA	NA	NA	648432520	NA	NA	NA	NA	NA	NA	NA
Phascolarctobacterium succinatutens YIT 12067	649989983	Firmicutes	NA	NA	NA	NA	NA	NA	NA	650351669	NA	NA	NA	NA	NA	NA	NA
Phocaeicola coprocola DSM 17136	642791613	Bacteroidota	642796433	642796434	642796435	NA	NA	NA	NA	642794683	NA	NA	NA	NA	NA	NA	NA
Phocaeicola coprophilus CB42	643886197	Bacteroidota	644146181	644146180	644146179	NA	NA	NA	NA	644147261	NA	NA	NA	NA	NA	NA	NA
Phocaeicola dorei 5_1_36/D4	646206258	Bacteroidota	646230279	646230280	646230281	NA	NA	NA	NA	646230265	NA	NA	NA	NA	NA	NA	NA
Phocaeicola dorei CL02T00C15	2537562062	Bacteroidota	2539670651	2539670650	2539670649	NA	NA	NA	NA	2539670664	NA	NA	NA	NA	NA	NA	NA
Phocaeicola dorei CL02T12C06	2531839307	Bacteroidota	2533024560	2533024559	2533024558	NA	NA	NA	NA	2533024573	NA	NA	NA	NA	NA	NA	NA
Phocaeicola dorei CL03T12C01	2531839308	Bacteroidota	2533028906	2533028905	2533028904	NA	NA	NA	NA	2533028919	NA	NA	NA	NA	NA	NA	NA
Phocaeicola dorei DSM 17855	642979370	Bacteroidota	643119118	643119117	643119116	NA	NA	NA	NA	643119132	NA	NA	NA	NA	NA	NA	NA
Phocaeicola massiliensis B84634	2531839249	Bacteroidota	2532796410	2532796409	2532796408	NA	NA	NA	NA	2532795622	NA	NA	NA	NA	NA	NA	NA
Phocaeicola vulgatus CL09T03C04	2537561756	Bacteroidota	2538521373	2538521372	2538521371	NA	NA	NA	NA	2538521386	NA	NA	NA	NA	NA	NA	NA
Phocaeicola vulgatus PC510	647000214	Bacteroidota	647436470	647436471	647436472	NA	NA	NA	NA	647436458	NA	NA	NA	NA	NA	NA	NA
Porphyromonas sp. 31_2	2588253729	Bacteroidota	2588510156	2588510157	2588510158	NA	NA	NA	NA	2588510039	NA	NA	NA	NA	NA	NA	NA
Prescottella equi ATCC 33707	647000305	Actinomycetota	647504446	647504445	647506559	647504444	NA	NA	NA	647505692	NA	NA	NA	NA	NA	NA	NA
Prevotella amnii CRIS 21A-A	648276713	Bacteroidota	NA	NA	NA	NA	NA	NA	NA	648405557	NA	NA	NA	NA	NA	NA	NA
Prevotella baroniae F0067	2600254993	Bacteroidota	NA	NA	NA	NA	NA	NA	NA	2600554151	NA	NA	NA	NA	NA	NA	NA
Prevotella bivia DNF00188	2600255118	Bacteroidota	NA	NA	NA	NA	NA	NA	NA	2601011908	NA	NA	NA	NA	NA	NA	NA
Prevotella bivia GED7760C	2806310574	Bacteroidota	NA	NA	NA	NA	NA	NA	NA	2806775723	NA	NA	NA	NA	NA	NA	NA
Prevotella bivia GED7880	2806310575	Bacteroidota	NA	NA	NA	NA	NA	NA	NA	2806777331	NA	NA	NA	NA	NA	NA	NA
Prevotella bivia JCVIHMP010	647000292	Bacteroidota	NA	NA	NA	NA	NA	NA	NA	647356131	NA	NA	NA	NA	NA	NA	NA
Prevotella buccae ATCC 33574	649989986	Bacteroidota	NA	NA	NA	NA	NA	NA	NA	650288649	NA	NA	NA	NA	NA	NA	NA
Prevotella buccae D17	647533195	Bacteroidota	NA	NA	NA	NA	NA	NA	NA	647927041	NA	NA	NA	NA	NA	NA	NA
Prevotella buccalis ATCC 35310	647000293	Bacteroidota	NA	NA	NA	NA	NA	NA	NA	647316464	NA	NA	NA	NA	NA	NA	NA
Prevotella copri CB7, DSM 18205	2562617166	Bacteroidota	NA	NA	NA	NA	NA	NA	NA	2563260776	NA	NA	NA	NA	NA	NA	NA
Prevotella dentalis ES 2772	651324087	Bacteroidota	NA	NA	NA	NA	NA	NA	NA	651667514	NA	NA	NA	NA	NA	NA	NA
Prevotella denticola CRIS 18C-A	651324088	Bacteroidota	NA	NA	NA	NA	NA	NA	NA	651502493	NA	NA	NA	NA	NA	NA	NA
Prevotella denticola F0289	650716073	Bacteroidota	NA	NA	NA	NA	NA	NA	NA	650768097	NA	NA	NA	NA	NA	NA	NA
Prevotella histicola F0411	2513237391	Bacteroidota	NA	NA	NA	NA	NA	NA	NA	2514722032	NA	NA	NA	NA	NA	NA	NA
Prevotella loescheii 8B	2588253915	Bacteroidota	NA	NA	NA	NA	NA	NA	NA	2589235769	NA	NA	NA	NA	NA	NA	NA
Prevotella maculosa OT 289	2513237350	Bacteroidota	NA	NA	NA	NA	NA	NA	NA	2514583674	NA	NA	NA	NA	NA	NA	NA
Prevotella marshii DSM 16973	648276716	Bacteroidota	NA	NA	NA	NA	NA	NA	NA	648809594	NA	NA	NA	NA	NA	NA	NA
Prevotella melaninogenica ATCC 25845	648028051	Bacteroidota	NA	NA	NA	NA	NA	NA	NA	648115621	NA	NA	NA	NA	NA	NA	NA
Prevotella melaninogenica D18	647533196	Bacteroidota	NA	NA	NA	NA	NA	NA	NA	647931341	NA	NA	NA	NA	NA	NA	NA
Prevotella multiformis DSM 16608	649989987	Bacteroidota	NA	NA	NA	NA	NA	NA	NA	650372437	NA	NA	NA	NA	NA	NA	NA
Prevotella oralis ATCC 33269	649989988	Bacteroidota	NA	NA	NA	NA	NA	NA	NA	650291927	NA	NA	NA	NA	NA	NA	NA
Prevotella oralis CC98A	2558860357	Bacteroidota	NA	NA	NA	NA	NA	NA	NA	2559615023	NA	NA	NA	NA	NA	NA	NA
Prevotella oralis HGA0225	2541047008	Bacteroidota	NA	NA	NA	NA	NA	NA	NA	2541435045	NA	NA	NA	NA	NA	NA	NA
Prevotella oris C735	648861012	Bacteroidota	NA	NA	NA	NA	NA	NA	NA	648917264	NA	NA	NA	NA	NA	NA	NA
Prevotella oris F0302	645951806	Bacteroidota	NA	NA	NA	NA	NA	NA	NA	646143316	NA	NA	NA	NA	NA	NA	NA
Prevotella oulorum F0390	2513237263	Bacteroidota	NA	NA	NA	NA	NA	NA	NA	2514277575	NA	NA	NA	NA	NA	NA	NA
Prevotella saccharolytica F0055	2537561833	Bacteroidota	NA	NA	NA	NA	NA	NA	NA	2538823222	NA	NA	NA	NA	NA	NA	NA
Prevotella salivae DSM 15606	649989989	Bacteroidota	NA	NA	NA	NA	NA	NA	NA	650321084	NA	NA	NA	NA	NA	NA	NA
Prevotella salivae F0493	2600254994	Bacteroidota	NA	NA	NA	NA	NA	NA	NA	2600555807	NA	NA	NA	NA	NA	NA	NA
Prevotella sp. BV3P1	2558860392	Bacteroidota	NA	NA	NA	NA	NA	NA	NA	2559709014	NA	NA	NA	NA	NA	NA	NA
Prevotella sp. C561	2513237323	Bacteroidota	NA	NA	NA	NA	NA	NA	NA	2514483710	NA	NA	NA	NA	NA	NA	NA
Prevotella sp. F0091	2600254995	Bacteroidota	NA	NA	NA	NA	NA	NA	NA	2600558282	NA	NA	NA	NA	NA	NA	NA
Prevotella sp. F0108	647533198	Bacteroidota	NA	NA	NA	NA	NA	NA	NA	647934221	NA	NA	NA	NA	NA	NA	NA
Prevotella sp. F0295	647000294	Bacteroidota	NA	NA	NA	NA	NA	NA	NA	647188555	NA	NA	NA	NA	NA	NA	NA
Prevotella sp. ICM33	2558860931	Bacteroidota	NA	NA	NA	NA	NA	NA	NA	2561353274	NA	NA	NA	NA	NA	NA	NA
Prevotella sp. MSX73	2531839272	Bacteroidota	NA	NA	NA	NA	NA	NA	NA	2532891940	NA	NA	NA	NA	NA	NA	NA
Prevotella sp. oral taxon 306 F0472	2513237374	Bacteroidota	NA	NA	NA	NA	NA	NA	NA	2514663199	NA	NA	NA	NA	NA	NA	NA
Prevotella veroralis F0319	645951836	Bacteroidota	NA	NA	NA	NA	NA	NA	NA	646145031	NA	NA	NA	NA	NA	NA	NA
Propionibacterium sp. 434-HC2	651324092	Actinomycetota	NA	NA	NA	NA	NA	NA	NA	651626378	NA	NA	NA	NA	NA	NA	NA
Propionibacterium sp. 5_U_42AFAA	2513237388	Actinomycetota	NA	NA	NA	NA	NA	NA	NA	2514712781	NA	NA	NA	NA	NA	NA	NA
Propionibacterium sp. CC003-HC2	2512047068	Actinomycetota	NA	NA	NA	NA	NA	NA	NA	2512461608	NA	NA	NA	NA	NA	NA	NA
Propionibacterium sp. HGH0353	2541047016	Actinomycetota	NA	NA	NA	NA	NA	NA	NA	2541452370	NA	NA	NA	NA	NA	NA	NA
Propionibacterium sp. KPL1838	2558860397	Actinomycetota	NA	NA	NA	NA	NA	NA	NA	2559720782	NA	NA	NA	NA	NA	NA	NA
Propionibacterium sp. KPL1844	2558860398	Actinomycetota	NA	NA	NA	NA	NA	NA	NA	2559722174	NA	NA	NA	NA	NA	NA	NA
Propionibacterium sp. KPL1847	2558860400	Actinomycetota	NA	NA	NA	NA	NA	NA	NA	2559727186	NA	NA	NA	NA	NA	NA	NA
Propionibacterium sp. KPL1849	2558860401	Actinomycetota	NA	NA	NA	NA	NA	NA	NA	2559728580	NA	NA	NA	NA	NA	NA	NA
Propionibacterium sp. KPL1852	2558860402	Actinomycetota	NA	NA	NA	NA	NA	NA	NA	2559732235	NA	NA	NA	NA	NA	NA	NA
Propionibacterium sp. KPL1854	2558860403	Actinomycetota	NA	NA	NA	NA	NA	NA	NA	2559733940	NA	NA	NA	NA	NA	NA	NA
Propionibacterium sp. KPL2000	2558860418	Actinomycetota	NA	NA	NA	NA	NA	NA	NA	2559770261	NA	NA	NA	NA	NA	NA	NA
Propionibacterium sp. KPL2003	2558860419	Actinomycetota	NA	NA	NA	NA	NA	NA	NA	2559772282	NA	NA	NA	NA	NA	NA	NA
Propionibacterium sp. KPL2005	2558860422	Actinomycetota	NA	NA	NA	NA	NA	NA	NA	2559780119	NA	NA	NA	NA	NA	NA	NA
Propionibacterium sp. KPL2008	2558860423	Actinomycetota	NA	NA	NA	NA	NA	NA	NA	2559781557	NA	NA	NA	NA	NA	NA	NA
Propionibacterium sp. KPL2009	2558860420	Actinomycetota	NA	NA	NA	NA	NA	NA	NA	2559774341	NA	NA	NA	NA	NA	NA	NA
Propionibacterium sp. oral taxon 192 F0372	2541047021	Actinomycetota	2541467740	2541467741	NA	2541467742	NA	NA	NA	2541468230	NA	NA	NA	NA	NA	NA	NA
Propionimicrobium lymphophilum ACS-093-V-SCH5	2541046979	Actinomycetota	NA	NA	NA	NA	NA	NA	NA	2541323105	NA	NA	NA	NA	NA	NA	NA
Propionimicrobium sp. BV2F7	2558860393	Actinomycetota	NA	NA	NA	NA	NA	NA	NA	2559710624	NA	NA	NA	NA	NA	NA	NA
Proteus mirabilis ATCC 29906	643886024	Proteobacteria	644443147	644443148	644443146	644443150	644443151	644443152	644442742	644442738	NA	NA	NA	NA	NA	NA	NA
Proteus mirabilis GED7834	2857240370	Proteobacteria	2857243662	2857243663	2857243661	2857243665	2857243666	2857243667	2857243242	2857243238	NA	NA	NA	NA	NA	NA	NA
Proteus mirabilis WGLW4	2537561873	Proteobacteria	2538997734	2538997733	2538997735	2538997731	2538997730	2538997729	2538998171	2538998175	NA	NA	NA	NA	NA	NA	NA
Proteus mirabilis WGLW6	2537561878	Proteobacteria	2539022048	2539022049	2539022047	2539022051	2539022052	2539022053	2539021674	2539021670	NA	NA	NA	NA	NA	NA	NA
Proteus penneri ATCC 35198	643886117	Proteobacteria	644097844	644097846	644097842	644097849	644097851	644097852	644097170	644097165	NA	NA	NA	NA	NA	NA	NA
Providencia alcalifaciens 205/92	2563367181	Proteobacteria	2565749442	2565749441	2565749443	2565749439	2565749438	2565749437	2565751572	2565751568	NA	NA	NA	NA	NA	NA	NA
Providencia alcalifaciens F90-2004	2563367180	Proteobacteria	2565744756	2565744757	2565744755	2565744759	2565744760	2565744761	2565745209	2565745213	NA	NA	NA	NA	NA	NA	NA
Providencia alcalifaciens PAL-1	2563367184	Proteobacteria	2565763501	2565763502	2565763500	2565763504	2565763505	2565763506	2565759801	2565759805	NA	NA	NA	NA	NA	NA	NA
Providencia alcalifaciens PAL-2	2563367185	Proteobacteria	2565764757	2565764756	2565764758	2565764754	2565764753	2565764752	2565767201	2565767197	NA	NA	NA	NA	NA	NA	NA
Providencia alcalifaciens PAL-3	2563367186	Proteobacteria	2565771002	2565771003	2565771001	2565771005	2565771006	2565771007	2565768373	2565768377	NA	NA	NA	NA	NA	NA	NA
Providencia alcalifaciens R90-1475	2563367182	Proteobacteria	2565754825	2565754824	2565754826	2565754822	2565754821	2565754820	2565753822	2565753826	NA	NA	NA	NA	NA	NA	NA
Providencia alcalifaciens RIMD 1656011	2563367183	Proteobacteria	2565758214	2565758215	2565758213	2565758217	2565758218	2565758219	2565757696	2565757692	NA	NA	NA	NA	NA	NA	NA
Providencia alcalifaciens sv. 019:H2 DSM 30120	642979317	Proteobacteria	643146763	643146764	643146762	643146766	643146767	643146768	643145987	643145983	NA	NA	NA	NA	NA	NA	NA
Providencia rettgeri DSM 1131	2562617097	Proteobacteria	2562984894	2562984895	2562984893	2562984897	2562984898	2562984899	2562986894	2562986890	NA	NA	NA	NA	NA	NA	NA
Providencia rustigianii DSM 4541	642979318	Proteobacteria	643142080	643142079	643142081	643142076	643142075	643142074	643142639	643142643	NA	NA	NA	NA	NA	NA	NA
Providencia stuartii ATCC 25827	641736172	Proteobacteria	642344521	642344522	642344520	642344529	642344530	642344531	642344017	642344013	NA	NA	NA	NA	NA	NA	NA
Pseudoflavonifractor capillosus ATCC 29799	640963014	Firmicutes	NA	NA	NA	NA	NA	NA	NA	641049225	NA	NA	NA	NA	NA	NA	NA
Pseudoleptotrichia goodfellowii F0264	647000268	Fusobacteriota	NA	NA	NA	NA	NA	NA	NA	647211818	NA	NA	NA	NA	NA	NA	NA
Pseudomonas aeruginosa 2_1_26	2513237259	Proteobacteria	2514267431	2514267430	2514267431	NA	NA	NA	2514266534	2514266664	NA	NA	NA	NA	NA	NA	NA
Pseudomonas aeruginosa Stone 130	2558860367	Proteobacteria	2559653826	2559653827	2559653826	NA	NA	NA	2559653281	2559655355	NA	NA	NA	NA	NA	NA	NA
Pseudomonas sp. HMSC05H02	2654587793	Proteobacteria	2655795920	2655795921	2655795920	NA	NA	NA	2655794024	2655793079	NA	NA	NA	NA	NA	NA	NA
Pseudomonas sp. HPB0071	2558860918	Proteobacteria	2561320654	2561320653	2561319814	NA	NA	NA	2561320809	2561318053	NA	NA	NA	NA	NA	NA	NA
Pseudomonas sp. P179	2558860368	Proteobacteria	2559660925	2559660924	2559660925	NA	NA	NA	2559661352	2559662554	NA	NA	NA	NA	NA	NA	NA
Pseudoramibacter alactolyticus ATCC 23263	649989993	Firmicutes	NA	NA	NA	NA	NA	NA	NA	650317419	650316342	650316343	650316344	NA	NA	NA	NA
Psychrobacter sp. 1501	651324094	Proteobacteria	NA	NA	NA	NA	NA	NA	651610560	NA	NA	NA	NA	NA	NA	NA	NA
Ralstonia pickettii 5_7_47FAA	649989994	Proteobacteria	650021418	650021417	NA	650021416	NA	NA	650020936	650020936	NA	NA	NA	NA	NA	NA	NA
Ralstonia sp. 5_2_56FAA	2562617098	Proteobacteria	2562991256	2562991257	NA	2562991258	NA	NA	2562988109	2562988109	NA	NA	NA	NA	NA	NA	NA
Raoultella ornithinolytica 10-5246	2531839403	Proteobacteria	2533394650	2533394651	2533394649	2533394654	2533394655	2533394656	2533394298	2533391723	NA	NA	NA	NA	NA	NA	NA
Rhodococcus erythropolis SK121	643886201	Actinomycetota	644728223	644728224	644725747	644728225	NA	NA	NA	644729502	NA	NA	NA	NA	NA	NA	NA
Roseburia intestinalis L1-82	2562617159	Firmicutes	2563240445	2563240444	NA	NA	NA	NA	NA	2563241330	NA	NA	NA	2563240442	2563240443	NA	NA
Roseburia intestinalis M50/1	650377964	Firmicutes	650565856	650565855	NA	NA	NA	NA	NA	650564673	NA	NA	NA	NA	NA	NA	NA
Roseburia intestinalis XB6B4	650377965	Firmicutes	650571185	650571184	NA	NA	NA	NA	NA	650571630	NA	NA	NA	NA	NA	NA	NA
Roseburia inulinivorans DSM 16841	643886006	Firmicutes	NA	NA	NA	NA	NA	NA	NA	644268732	NA	NA	NA	NA	NA	NA	NA
Roseomonas cervicalis ATCC 49957	2513237333	Proteobacteria	NA	NA	NA	NA	NA	NA	NA	2514527067	NA	NA	NA	NA	NA	NA	NA
Rothia aeria F0184	2558860284	Actinomycetota	NA	NA	NA	NA	NA	NA	NA	2559439824	NA	NA	NA	NA	NA	NA	NA
Rothia aeria F0474	2513237283	Actinomycetota	NA	NA	NA	NA	NA	NA	NA	2514346244	NA	NA	NA	NA	NA	NA	NA
Rothia dentocariosa ATCC 17931	649633093	Actinomycetota	NA	NA	NA	NA	NA	NA	NA	649719736	NA	NA	NA	NA	NA	NA	NA
Rothia dentocariosa M567	648861015	Actinomycetota	NA	NA	NA	NA	NA	NA	NA	648919384	NA	NA	NA	NA	NA	NA	NA
Rothia mucilaginosa ATCC 25296	645058800	Actinomycetota	NA	NA	NA	NA	NA	NA	NA	645628087	NA	NA	NA	NA	NA	NA	NA
Rothia mucilaginosa M508	2534682146	Actinomycetota	NA	NA	NA	NA	NA	NA	NA	2536743519	NA	NA	NA	NA	NA	NA	NA
Rothia sp. HMSC061C12	2865638214	Actinomycetota	NA	NA	NA	NA	NA	NA	NA	2865639784	NA	NA	NA	NA	NA	NA	NA
Rothia sp. HMSC061D12	2865633782	Actinomycetota	NA	NA	NA	NA	NA	NA	NA	2865634358	NA	NA	NA	NA	NA	NA	NA
Rothia sp. HMSC061E04	2865650317	Actinomycetota	NA	NA	NA	NA	NA	NA	NA	2865651704	NA	NA	NA	NA	NA	NA	NA
Rothia sp. HMSC062F03	2865631929	Actinomycetota	NA	NA	NA	NA	NA	NA	NA	2865633388	NA	NA	NA	NA	NA	NA	NA
Rothia sp. HMSC065C03	2868008203	Actinomycetota	NA	NA	NA	NA	NA	NA	NA	2868009959	NA	NA	NA	NA	NA	NA	NA
Rothia sp. HMSC065D09	2868010103	Actinomycetota	NA	NA	NA	NA	NA	NA	NA	2868011929	NA	NA	NA	NA	NA	NA	NA
Rothia sp. HMSC066H02	2868012014	Actinomycetota	NA	NA	NA	NA	NA	NA	NA	2868013231	NA	NA	NA	NA	NA	NA	NA
Rothia sp. HMSC069C03	2865462411	Actinomycetota	NA	NA	NA	NA	NA	NA	NA	2865464030	NA	NA	NA	NA	NA	NA	NA
Rothia sp. HMSC072B03	2865623611	Actinomycetota	NA	NA	NA	NA	NA	NA	NA	2865624888	NA	NA	NA	NA	NA	NA	NA
Rothia sp. HMSC072E10	2868019047	Actinomycetota	NA	NA	NA	NA	NA	NA	NA	2868020695	NA	NA	NA	NA	NA	NA	NA
Ruminococcaceae bacterium D16	2562617183	Firmicutes	NA	NA	NA	NA	NA	NA	NA	2563311021	2563311273	2563311272	2563311271	NA	NA	NA	NA
Ruminococcus bromii L2-63	650377966	Firmicutes	650572711	650572710	NA	NA	NA	NA	NA	NA	NA	NA	NA	650572708	650572709	NA	NA
Ruminococcus callidus ATCC 27760	2597490297	Firmicutes	2598977907	2598977906	NA	NA	NA	NA	NA	2598977894	NA	NA	NA	2598977904	2598977905	NA	NA
Ruminococcus gnavus ATCC 29149	640963057	Firmicutes	NA	NA	NA	NA	NA	NA	NA	641051714	NA	NA	NA	NA	NA	NA	NA
Ruminococcus gnavus CC55_001C	2558860359	Firmicutes	NA	NA	NA	NA	NA	NA	NA	2559619649	NA	NA	NA	NA	NA	NA	NA
Ruminococcus sp. 18P13	650377969	Firmicutes	NA	NA	NA	NA	NA	NA	NA	650574312	NA	NA	NA	NA	NA	NA	NA
Ruminococcus sp. 5_1_39BFAA	2562617160	Firmicutes	2563244207	2563244208	NA	NA	NA	NA	NA	2563245791	NA	NA	NA	2563244210	2563244209	NA	NA
Ruminococcus sp. SR1/5	650377968	Firmicutes	650578132	650578131	NA	NA	NA	NA	NA	650577791	NA	NA	NA	650578129	650578130	NA	NA
Ruminococcus torques ATCC 27756	640963025	Firmicutes	NA	NA	NA	NA	NA	NA	NA	641008980	NA	NA	NA	NA	NA	NA	NA
Ruminococcus torques L2-14	650377970	Firmicutes	NA	NA	NA	NA	NA	NA	NA	650585038	NA	NA	NA	NA	NA	NA	NA
Scardovia inopinata F0304	647533207	Actinomycetota	NA	NA	NA	NA	NA	NA	NA	647989711	NA	NA	NA	NA	NA	NA	NA
Scardovia wiggsiae F0424	2654587871	Actinomycetota	NA	NA	NA	NA	NA	NA	NA	2656094890	NA	NA	NA	NA	NA	NA	NA
Schaalia cardiffensis F0333	2534682138	Actinomycetota	NA	NA	NA	NA	NA	NA	NA	2536717624	NA	NA	NA	NA	NA	NA	NA
Schaalia georgiae F0490	2531839280	Actinomycetota	NA	NA	NA	NA	NA	NA	NA	2532918648	NA	NA	NA	NA	NA	NA	NA
Schaalia odontolytica ATCC 17982	640963058	Actinomycetota	NA	NA	NA	NA	NA	NA	NA	641057075	NA	NA	NA	NA	NA	NA	NA
Schaalia odontolytica F0309	647000206	Actinomycetota	NA	NA	NA	NA	NA	NA	NA	647126134	NA	NA	NA	NA	NA	NA	NA
Schaalia turicensis ACS-279-V-Col4	2534682016	Actinomycetota	NA	NA	NA	NA	NA	NA	NA	2536322352	NA	NA	NA	NA	NA	NA	NA
Segniliparus rugosus ATCC BAA-974	2562617189	Actinomycetota	2563330481	2563330480	2563330481	NA	NA	NA	NA	2563332620	NA	NA	NA	NA	NA	NA	NA
Selenomonas artemidis F0399	649989996	Firmicutes	NA	NA	NA	NA	NA	NA	NA	650190848	NA	NA	NA	NA	NA	NA	NA
Selenomonas flueggei ATCC 43531	645058738	Firmicutes	NA	NA	NA	NA	NA	NA	NA	645483351	NA	NA	NA	NA	NA	NA	NA
Selenomonas infelix ATCC 43532	2513237316	Firmicutes	NA	NA	NA	NA	NA	NA	NA	2514457315	NA	NA	NA	NA	NA	NA	NA
Selenomonas noxia ATCC 43541	645951808	Firmicutes	NA	NA	NA	NA	NA	NA	NA	646086196	NA	NA	NA	NA	NA	NA	NA
Selenomonas noxia F0398	2537562180	Firmicutes	NA	NA	NA	NA	NA	NA	NA	2540069429	NA	NA	NA	NA	NA	NA	NA
Selenomonas sp. CM52	2537561633	Firmicutes	NA	NA	NA	NA	NA	NA	NA	2538034522	NA	NA	NA	NA	NA	NA	NA
Selenomonas sp. F0473	2531839338	Firmicutes	NA	NA	NA	NA	NA	NA	NA	2533131835	NA	NA	NA	NA	NA	NA	NA
Selenomonas sp. FOBRC6	2531839274	Firmicutes	NA	NA	NA	NA	NA	NA	NA	2532897225	NA	NA	NA	NA	NA	NA	NA
Selenomonas sp. FOBRC9	2531839273	Firmicutes	NA	NA	NA	NA	NA	NA	NA	2532894611	NA	NA	NA	NA	NA	NA	NA
Selenomonas sp. oral taxon 137 F0430	649989997	Firmicutes	NA	NA	NA	NA	NA	NA	NA	650269974	NA	NA	NA	NA	NA	NA	NA
Selenomonas sp. oral taxon 138 F0429	2531839339	Firmicutes	NA	NA	NA	NA	NA	NA	NA	2533132939	NA	NA	NA	NA	NA	NA	NA
Selenomonas sp. oral taxon 149 67H29BP	648276723	Firmicutes	NA	NA	NA	NA	NA	NA	NA	648811267	NA	NA	NA	NA	NA	NA	NA
Selenomonas sp. oral taxon 892 F0426	2600255239	Firmicutes	NA	NA	NA	NA	NA	NA	NA	2601479488	NA	NA	NA	NA	NA	NA	NA
Selenomonas sputigena ATCC 35185	645951802	Firmicutes	NA	NA	NA	NA	NA	NA	NA	646081328	NA	NA	NA	NA	NA	NA	NA
Serratia odorifera DSM 4582	647000312	Proteobacteria	647262124	647262125	647262123	647262128	647262129	647262130	647264374	647264381	NA	NA	NA	NA	NA	NA	NA
Shuttleworthia satelles DSM 14600	643886070	Firmicutes	NA	NA	NA	NA	NA	NA	NA	644368126	NA	NA	NA	NA	NA	NA	NA
Shuttleworthia sp. MSX8B	2558860932	Firmicutes	NA	NA	NA	NA	NA	NA	NA	2561356438	2561357499	2561357498	2561357497	NA	NA	NA	NA
Simonsiella muelleri ATCC 29453	2562617187	Proteobacteria	NA	NA	NA	NA	NA	NA	NA	2563321529	NA	NA	NA	NA	NA	NA	NA
Slackia exigua ATCC 700122	645951837	Actinomycetota	NA	NA	NA	NA	NA	NA	NA	646138035	NA	NA	NA	NA	NA	NA	NA
Slackia piriformis YIT 12062	2529292933	Actinomycetota	NA	NA	NA	NA	NA	NA	NA	2530576765	NA	NA	NA	NA	NA	NA	NA
Slackia sp. CM382	2529293077	Actinomycetota	NA	NA	NA	NA	NA	NA	NA	2531134750	NA	NA	NA	NA	NA	NA	NA
Solobacterium moorei F0204	649989999	Firmicutes	NA	NA	NA	NA	NA	NA	NA	650181608	NA	NA	NA	NA	NA	NA	NA
Sphingobacterium spiritivorum ATCC 33300	643886135	Bacteroidota	644333366	644333367	644334159	644333368	NA	NA	644332826	NA	NA	NA	NA	NA	NA	NA	NA
Sphingobacterium spiritivorum ATCC 33861	2562617179	Bacteroidota	2563302072	2563302071	2563300286	2563302070	NA	NA	2563300556	2563298594	NA	NA	NA	NA	NA	NA	NA
Sphingobium yanoikuyae ATCC 51230	2537561796	Proteobacteria	2538661374	2538661373	2538661374	NA	NA	NA	NA	2538664340	NA	NA	NA	NA	NA	NA	NA
Sporosarcina newyorkensis 2681	2512047070	Firmicutes	NA	NA	2512467862	2512467860	2512467867	2512467868	NA	2512469102	NA	NA	NA	NA	NA	NA	NA
Staphylococcus aureus aureus ATCC 51811	647000321	Firmicutes	NA	NA	NA	NA	NA	NA	NA	647535963	NA	NA	NA	NA	NA	NA	NA
Staphylococcus aureus aureus ATCC BAA-39	648276730	Firmicutes	NA	NA	NA	NA	NA	NA	NA	648813912	NA	NA	NA	NA	NA	NA	NA
Staphylococcus aureus aureus CM05	2529293169	Firmicutes	NA	NA	NA	NA	NA	NA	NA	2531459309	NA	NA	NA	NA	NA	NA	NA
Staphylococcus aureus aureus MN8	648276731	Firmicutes	NA	NA	NA	NA	NA	NA	NA	648318235	NA	NA	NA	NA	NA	NA	NA
Staphylococcus aureus aureus MRSA131	2531839551	Firmicutes	NA	NA	NA	NA	NA	NA	NA	2533956988	NA	NA	NA	NA	NA	NA	NA
Staphylococcus aureus aureus MRSA177	2531839347	Firmicutes	NA	NA	NA	NA	NA	NA	NA	2533153361	NA	NA	NA	NA	NA	NA	NA
Staphylococcus aureus aureus TCH130	645058811	Firmicutes	NA	NA	NA	NA	NA	NA	NA	645439591	NA	NA	NA	NA	NA	NA	NA
Staphylococcus aureus aureus TCH60	651053070	Firmicutes	NA	NA	NA	NA	NA	NA	NA	651107123	NA	NA	NA	NA	NA	NA	NA
Staphylococcus aureus aureus TCH70	2562617178	Firmicutes	NA	NA	NA	NA	NA	NA	NA	2563296563	NA	NA	NA	NA	NA	NA	NA
Staphylococcus aureus aureus USA300_TCH959	2962760460	Firmicutes	NA	NA	NA	NA	NA	NA	NA	2962760710	NA	NA	NA	NA	NA	NA	NA
Staphylococcus aureus KPL1828	2558860396	Firmicutes	NA	NA	NA	NA	NA	NA	NA	2559716894	NA	NA	NA	NA	NA	NA	NA
Staphylococcus aureus KPL1845	2558860399	Firmicutes	NA	NA	NA	NA	NA	NA	NA	2559724939	NA	NA	NA	NA	NA	NA	NA
Staphylococcus capitis SK14	643886010	Firmicutes	NA	NA	644259992	644259999	644259997	644259998	NA	644260243	NA	NA	NA	NA	NA	NA	NA
Staphylococcus caprae C87	651285006	Firmicutes	NA	NA	651302236	NA	651302241	651302242	NA	651300230	NA	NA	NA	NA	NA	NA	NA
Staphylococcus epidermidis 14.1.R1.SE	2534681987	Firmicutes	NA	NA	2536207581	2536207588	2536207586	2536207587	NA	2536207137	NA	NA	NA	NA	NA	NA	NA
Staphylococcus epidermidis BCM-HMP0060	645058812	Firmicutes	NA	NA	645441806	645441799	645441801	645441800	NA	645439866	NA	NA	NA	NA	NA	NA	NA
Staphylococcus epidermidis BVS058A4	2534681825	Firmicutes	NA	NA	2535595552	2535595559	2535595557	2535595558	NA	2535596418	NA	NA	NA	NA	NA	NA	NA
Staphylococcus epidermidis E13A	2541047104	Firmicutes	NA	NA	2541857437	2541857444	2541857442	2541857443	NA	2541856478	NA	NA	NA	NA	NA	NA	NA
Staphylococcus epidermidis M23864:W1	645058850	Firmicutes	NA	NA	645468553	645468560	645468558	645468559	NA	645467919	NA	NA	NA	NA	NA	NA	NA
Staphylococcus epidermidis M23864:W2(grey)	647000323	Firmicutes	NA	NA	647471384	647471391	647471389	647471390	NA	647470219	NA	NA	NA	NA	NA	NA	NA
Staphylococcus epidermidis NIH05001	2534681881	Firmicutes	NA	NA	2535842239	2535842246	2535842244	2535842245	NA	2535842909	NA	NA	NA	NA	NA	NA	NA
Staphylococcus epidermidis NIH05005	2534681882	Firmicutes	NA	NA	2535844331	2535844338	2535844336	2535844337	NA	2535845408	NA	NA	NA	NA	NA	NA	NA
Staphylococcus epidermidis NIHLM001	2534681883	Firmicutes	NA	NA	2535846320	2535846327	2535846325	2535846326	NA	2535847888	NA	NA	NA	NA	NA	NA	NA
Staphylococcus epidermidis NIHLM003	2534681884	Firmicutes	NA	NA	2535848903	2535848896	2535848898	2535848897	NA	2535850640	NA	NA	NA	NA	NA	NA	NA
Staphylococcus epidermidis NIHLM008	2534681885	Firmicutes	NA	NA	2535852545	2535852552	2535852550	2535852551	NA	2535853113	NA	NA	NA	NA	NA	NA	NA
Staphylococcus epidermidis NIHLM015	2534681886	Firmicutes	NA	NA	2535855193	2535855200	2535855198	2535855199	NA	2535854766	NA	NA	NA	NA	NA	NA	NA
Staphylococcus epidermidis NIHLM018	2534681887	Firmicutes	NA	NA	2535856738	2535856745	2535856743	2535856744	NA	2535855906	NA	NA	NA	NA	NA	NA	NA
Staphylococcus epidermidis NIHLM020	2529292801	Firmicutes	NA	NA	2530053664	2530053671	2530053669	2530053670	NA	2530054113	NA	NA	NA	NA	NA	NA	NA
Staphylococcus epidermidis NIHLM021	2529292800	Firmicutes	NA	NA	2530050825	2530050833	2530050830	2530050832	NA	2530051780	NA	NA	NA	NA	NA	NA	NA
Staphylococcus epidermidis NIHLM023	2529292803	Firmicutes	NA	NA	2530057218	2530057225	2530057223	2530057224	NA	2530059156	NA	NA	NA	NA	NA	NA	NA
Staphylococcus epidermidis NIHLM031	2534681888	Firmicutes	NA	NA	2535859716	2535859721	NA	NA	NA	2535860459	NA	NA	NA	NA	NA	NA	NA
Staphylococcus epidermidis NIHLM037	2529292802	Firmicutes	NA	NA	2530055787	2530055780	2530055782	2530055781	NA	2530056583	NA	NA	NA	NA	NA	NA	NA
Staphylococcus epidermidis NIHLM039	2529292805	Firmicutes	NA	NA	2530063724	2530063731	2530063729	2530063730	NA	2530061817	NA	NA	NA	NA	NA	NA	NA
Staphylococcus epidermidis NIHLM040	2529292804	Firmicutes	NA	NA	2530059318	2530059325	2530059323	2530059324	NA	2530061514	NA	NA	NA	NA	NA	NA	NA
Staphylococcus epidermidis NIHLM049	2529292807	Firmicutes	NA	NA	2530068914	2530068921	2530068919	2530068920	NA	2530067229	NA	NA	NA	NA	NA	NA	NA
Staphylococcus epidermidis NIHLM053	2529292806	Firmicutes	NA	NA	2530065627	2530065634	2530065632	2530065633	NA	2530065181	NA	NA	NA	NA	NA	NA	NA
Staphylococcus epidermidis NIHLM057	2529292798	Firmicutes	NA	NA	2530046003	2530045996	2530045998	2530045997	NA	2530047123	NA	NA	NA	NA	NA	NA	NA
Staphylococcus epidermidis NIHLM061	2529292797	Firmicutes	NA	NA	2530044344	2530044351	2530044349	2530044350	NA	2530042518	NA	NA	NA	NA	NA	NA	NA
Staphylococcus epidermidis NIHLM067	2534681813	Firmicutes	NA	NA	2535564477	2535564484	2535564482	2535564483	NA	2535564945	NA	NA	NA	NA	NA	NA	NA
Staphylococcus epidermidis NIHLM070	2534681814	Firmicutes	NA	NA	2535565308	2535565315	2535565313	2535565314	NA	2535566577	NA	NA	NA	NA	NA	NA	NA
Staphylococcus epidermidis NIHLM087	2534681811	Firmicutes	NA	NA	2535559895	2535559888	2535559890	2535559889	NA	2535560427	NA	NA	NA	NA	NA	NA	NA
Staphylococcus epidermidis NIHLM088	2534681812	Firmicutes	NA	NA	2535562128	2535562135	2535562133	2535562134	NA	2535562745	NA	NA	NA	NA	NA	NA	NA
Staphylococcus epidermidis NIHLM095	2534681809	Firmicutes	NA	NA	2535552279	2535552272	2535552274	2535552273	NA	2535553330	NA	NA	NA	NA	NA	NA	NA
Staphylococcus epidermidis SK135	647000324	Firmicutes	NA	NA	647323187	647323180	647323182	647323181	NA	647321729	NA	NA	NA	NA	NA	NA	NA
Staphylococcus epidermidis W23144	645058851	Firmicutes	NA	NA	645472625	645472618	645472620	645472619	NA	645470559	NA	NA	NA	NA	NA	NA	NA
Staphylococcus hominis hominis C80	651285007	Firmicutes	NA	NA	651298325	NA	651298320	651298319	NA	651300161	NA	NA	NA	NA	NA	NA	NA
Staphylococcus hominis SK119	643886039	Firmicutes	NA	NA	644448495	644448502	644448500	644448501	NA	644449235	NA	NA	NA	NA	NA	NA	NA
Staphylococcus lugdunensis ACS-027-V-Sch2	2537562024	Firmicutes	NA	NA	2539554594	2539554587	2539554589	2539554588	NA	2539556018	NA	NA	NA	NA	NA	NA	NA
Staphylococcus lugdunensis M23590	649990000	Firmicutes	NA	NA	650315463	650315470	650315468	650315469	NA	650316155	NA	NA	NA	NA	NA	NA	NA
Staphylococcus lugdunensis MJR7738	2826935435	Firmicutes	NA	NA	2826937712	2826937719	2826937717	2826937718	NA	2826937849	NA	NA	NA	NA	NA	NA	NA
Staphylococcus simulans ACS-120-V-Sch1	2537562023	Firmicutes	NA	NA	2539551861	2539551855	2539551857	2539551856	NA	2539553499	NA	NA	NA	NA	NA	NA	NA
Staphylococcus simulans MJR7712	2816332328	Firmicutes	NA	NA	2817591666	2817591672	2817591670	2817591671	NA	2817592175	NA	NA	NA	NA	NA	NA	NA
Staphylococcus sp. HGB0015	2541046995	Firmicutes	NA	NA	NA	NA	NA	NA	NA	2541386252	NA	NA	NA	NA	NA	NA	NA
Staphylococcus warneri L37603, SK66	645058825	Firmicutes	NA	NA	645537618	645537611	645537613	645537612	NA	645537278	NA	NA	NA	NA	NA	NA	NA
Streptococcus agalactiae ATCC 13813	2537561940	Firmicutes	NA	NA	NA	NA	NA	NA	NA	2539235323	NA	NA	NA	NA	NA	NA	NA
Streptococcus agalactiae BV3L5	2558860394	Firmicutes	NA	NA	NA	NA	NA	NA	NA	2559712535	NA	NA	NA	NA	NA	NA	NA
Streptococcus anginosus 1_2_62CV	649990001	Firmicutes	NA	NA	NA	NA	NA	NA	NA	650085954	NA	NA	NA	NA	NA	NA	NA
Streptococcus anginosus CCUG 39159	2558860192	Firmicutes	NA	NA	NA	NA	NA	NA	NA	2559118728	NA	NA	NA	NA	NA	NA	NA
Streptococcus anginosus F0211	649990002	Firmicutes	NA	NA	NA	NA	NA	NA	NA	650184934	NA	NA	NA	NA	NA	NA	NA
Streptococcus anginosus SK1138	2531839545	Firmicutes	NA	NA	NA	NA	NA	NA	NA	2533934406	NA	NA	NA	NA	NA	NA	NA
Streptococcus anginosus SK52	651324100	Firmicutes	NA	NA	NA	NA	NA	NA	NA	651628134	NA	NA	NA	NA	NA	NA	NA
Streptococcus australis ATCC 700641	649990003	Firmicutes	NA	NA	NA	NA	NA	NA	NA	650326458	NA	NA	NA	NA	NA	NA	NA
Streptococcus australis SK956	2529292878	Firmicutes	NA	NA	NA	NA	NA	NA	NA	2530346699	NA	NA	NA	NA	NA	NA	NA
Streptococcus constellatus constellatus SK53	2537561968	Firmicutes	NA	NA	NA	NA	NA	NA	NA	2539311693	NA	NA	NA	NA	NA	NA	NA
Streptococcus constellatus pharyngis SK1060, CCUG 46377	2512047071	Firmicutes	NA	NA	NA	NA	NA	NA	NA	2512470108	NA	NA	NA	NA	NA	NA	NA
Streptococcus cristatus ATCC 51100	649990004	Firmicutes	NA	NA	NA	NA	NA	NA	NA	650332964	NA	NA	NA	NA	NA	NA	NA
Streptococcus cristatus SK231	2534681983	Firmicutes	NA	NA	NA	NA	NA	NA	NA	2536199029	NA	NA	NA	NA	NA	NA	NA
Streptococcus downei F0415	649990005	Firmicutes	NA	NA	NA	NA	NA	NA	NA	650248955	NA	NA	NA	NA	NA	NA	NA
Streptococcus dysgalactiae equisimilis SK1249	2529292875	Firmicutes	NA	NA	NA	NA	NA	NA	NA	2530341316	NA	NA	NA	NA	NA	NA	NA
Streptococcus dysgalactiae equisimilis SK1250	2529292876	Firmicutes	NA	NA	NA	NA	NA	NA	NA	2530344378	NA	NA	NA	NA	NA	NA	NA
Streptococcus equinus ATCC 700338	648276732	Firmicutes	NA	NA	NA	NA	NA	NA	NA	648815680	NA	NA	NA	NA	NA	NA	NA
Streptococcus equinus ATCC 9812	649990006	Firmicutes	NA	NA	NA	NA	NA	NA	NA	650330710	NA	NA	NA	NA	NA	NA	NA
Streptococcus gallolyticus gallolyticus TX20005	648276733	Firmicutes	NA	NA	NA	NA	NA	NA	NA	648817884	NA	NA	NA	NA	NA	NA	NA
Streptococcus infantarius infantarius ATCC BAA-102	641736171	Firmicutes	NA	NA	NA	NA	NA	NA	NA	642345801	NA	NA	NA	NA	NA	NA	NA
Streptococcus infantis ATCC 700779	649990007	Firmicutes	NA	NA	NA	NA	NA	NA	NA	650334474	NA	NA	NA	NA	NA	NA	NA
Streptococcus infantis SK1076	651324101	Firmicutes	NA	NA	NA	NA	NA	NA	NA	651636714	NA	NA	NA	NA	NA	NA	NA
Streptococcus infantis SK959, GTC 849	2534682079	Firmicutes	NA	NA	NA	NA	NA	NA	NA	2536519595	NA	NA	NA	NA	NA	NA	NA
Streptococcus infantis SK970	2534681984	Firmicutes	NA	NA	NA	NA	NA	NA	NA	2536201294	NA	NA	NA	NA	NA	NA	NA
Streptococcus infantis X	2534681959	Firmicutes	NA	NA	NA	NA	NA	NA	NA	2536133108	NA	NA	NA	NA	NA	NA	NA
Streptococcus intermedius ATCC 27335	2541047048	Firmicutes	NA	NA	NA	NA	NA	NA	NA	2541580545	NA	NA	NA	NA	NA	NA	NA
Streptococcus intermedius F0395	2534682144	Firmicutes	NA	NA	NA	NA	NA	NA	NA	2536738105	NA	NA	NA	NA	NA	NA	NA
Streptococcus intermedius F0413	2529293222	Firmicutes	NA	NA	NA	NA	NA	NA	NA	2531648546	NA	NA	NA	NA	NA	NA	NA
Streptococcus intermedius SK54, ATCC 27335	2537561861	Firmicutes	NA	NA	NA	NA	NA	NA	NA	2538951190	NA	NA	NA	NA	NA	NA	NA
Streptococcus mitis ATCC 6249	648276734	Firmicutes	NA	NA	NA	NA	NA	NA	NA	648819859	NA	NA	NA	NA	NA	NA	NA
Streptococcus mitis bv. 2 F0392	2537561941	Firmicutes	NA	NA	NA	NA	NA	NA	NA	2539237050	NA	NA	NA	NA	NA	NA	NA
Streptococcus mitis bv. 2 SK95	2529292880	Firmicutes	NA	NA	NA	NA	NA	NA	NA	2530352750	NA	NA	NA	NA	NA	NA	NA
Streptococcus mitis SK1073	2534681986	Firmicutes	NA	NA	NA	NA	NA	NA	NA	2536205314	NA	NA	NA	NA	NA	NA	NA
Streptococcus mitis SK1080	2534681985	Firmicutes	NA	NA	NA	NA	NA	NA	NA	2536203967	NA	NA	NA	NA	NA	NA	NA
Streptococcus mitis SK569	2534681982	Firmicutes	NA	NA	NA	NA	NA	NA	NA	2536196303	NA	NA	NA	NA	NA	NA	NA
Streptococcus mitis SK575	2537561964	Firmicutes	NA	NA	NA	NA	NA	NA	NA	2539301084	NA	NA	NA	NA	NA	NA	NA
Streptococcus mitis SK579	2537561860	Firmicutes	NA	NA	NA	NA	NA	NA	NA	2538948846	NA	NA	NA	NA	NA	NA	NA
Streptococcus mitis SK616	2537561967	Firmicutes	NA	NA	NA	NA	NA	NA	NA	2539310753	NA	NA	NA	NA	NA	NA	NA
Streptococcus oralis ATCC 49296	649990014	Firmicutes	NA	NA	NA	NA	NA	NA	NA	650293384	NA	NA	NA	NA	NA	NA	NA
Streptococcus oralis SK10, NCTC 7864, ATCC 10557	2534682077	Firmicutes	NA	NA	NA	NA	NA	NA	NA	2536511146	NA	NA	NA	NA	NA	NA	NA
Streptococcus oralis SK100	2534682075	Firmicutes	NA	NA	NA	NA	NA	NA	NA	2536506944	NA	NA	NA	NA	NA	NA	NA
Streptococcus oralis SK1074	2537561966	Firmicutes	NA	NA	NA	NA	NA	NA	NA	2539308551	NA	NA	NA	NA	NA	NA	NA
Streptococcus oralis SK23, ATCC 35037	647000325	Firmicutes	NA	NA	NA	NA	NA	NA	NA	647472906	NA	NA	NA	NA	NA	NA	NA
Streptococcus oralis SK255	2529292879	Firmicutes	NA	NA	NA	NA	NA	NA	NA	2530349765	NA	NA	NA	NA	NA	NA	NA
Streptococcus oralis SK304	2531839546	Firmicutes	NA	NA	NA	NA	NA	NA	NA	2533936307	NA	NA	NA	NA	NA	NA	NA
Streptococcus oralis SK313	2529292983	Firmicutes	NA	NA	NA	NA	NA	NA	NA	2530765090	NA	NA	NA	NA	NA	NA	NA
Streptococcus oralis SK610	2534682076	Firmicutes	NA	NA	NA	NA	NA	NA	NA	2536509540	NA	NA	NA	NA	NA	NA	NA
Streptococcus parasanguinis ATCC 15912	650716089	Firmicutes	NA	NA	NA	NA	NA	NA	NA	650939845	NA	NA	NA	NA	NA	NA	NA
Streptococcus parasanguinis ATCC 903	649990009	Firmicutes	NA	NA	NA	NA	NA	NA	NA	650336961	NA	NA	NA	NA	NA	NA	NA
Streptococcus parasanguinis CC87K	2558860356	Firmicutes	NA	NA	NA	NA	NA	NA	NA	2559614019	NA	NA	NA	NA	NA	NA	NA
Streptococcus parasanguinis F0405	649990010	Firmicutes	NA	NA	NA	NA	NA	NA	NA	650247675	NA	NA	NA	NA	NA	NA	NA
Streptococcus parasanguinis F0449	2534681879	Firmicutes	NA	NA	NA	NA	NA	NA	NA	2535837354	NA	NA	NA	NA	NA	NA	NA
Streptococcus parasanguinis SK236	2529292877	Firmicutes	NA	NA	NA	NA	NA	NA	NA	2530345665	NA	NA	NA	NA	NA	NA	NA
Streptococcus pasteurianus GED7275A	2814123121	Firmicutes	NA	NA	NA	NA	NA	NA	NA	2814870820	NA	NA	NA	NA	NA	NA	NA
Streptococcus peroris ATCC 700780	649990011	Firmicutes	NA	NA	NA	NA	NA	NA	NA	650337109	NA	NA	NA	NA	NA	NA	NA
Streptococcus pneumoniae gamPNI0373	2540341132	Firmicutes	NA	NA	NA	NA	NA	NA	NA	2540730302	NA	NA	NA	NA	NA	NA	NA
Streptococcus pneumoniae PCS125219	2537562030	Firmicutes	NA	NA	NA	NA	NA	NA	NA	2539568346	NA	NA	NA	NA	NA	NA	NA
Streptococcus pneumoniae PCS70012	2537562027	Firmicutes	NA	NA	NA	NA	NA	NA	NA	2539563282	NA	NA	NA	NA	NA	NA	NA
Streptococcus pneumoniae PCS8106	2534681670	Firmicutes	NA	NA	NA	NA	NA	NA	NA	2534968977	NA	NA	NA	NA	NA	NA	NA
Streptococcus pneumoniae PCS81218	2537562029	Firmicutes	NA	NA	NA	NA	NA	NA	NA	2539567849	NA	NA	NA	NA	NA	NA	NA
Streptococcus pneumoniae PCS8203	2537562026	Firmicutes	NA	NA	NA	NA	NA	NA	NA	2539559843	NA	NA	NA	NA	NA	NA	NA
Streptococcus pneumoniae PCS8235	2545824628	Firmicutes	NA	NA	NA	NA	NA	NA	NA	2546200012	NA	NA	NA	NA	NA	NA	NA
Streptococcus pneumoniae PNI0002	2537562028	Firmicutes	NA	NA	NA	NA	NA	NA	NA	2539565617	NA	NA	NA	NA	NA	NA	NA
Streptococcus pneumoniae PNI0006	2545824526	Firmicutes	NA	NA	NA	NA	NA	NA	NA	2545912220	NA	NA	NA	NA	NA	NA	NA
Streptococcus pneumoniae PNI0007	2537562031	Firmicutes	NA	NA	NA	NA	NA	NA	NA	2539571508	NA	NA	NA	NA	NA	NA	NA
Streptococcus pneumoniae PNI0008	2534681671	Firmicutes	NA	NA	NA	NA	NA	NA	NA	2534973205	NA	NA	NA	NA	NA	NA	NA
Streptococcus pneumoniae PNI0009	2531839596	Firmicutes	NA	NA	NA	NA	NA	NA	NA	2534137998	NA	NA	NA	NA	NA	NA	NA
Streptococcus pneumoniae PNI0010	2531839599	Firmicutes	NA	NA	NA	NA	NA	NA	NA	2534145432	NA	NA	NA	NA	NA	NA	NA
Streptococcus pneumoniae PNI0076	2531839598	Firmicutes	NA	NA	NA	NA	NA	NA	NA	2534142999	NA	NA	NA	NA	NA	NA	NA
Streptococcus pneumoniae PNI0153	2531839601	Firmicutes	NA	NA	NA	NA	NA	NA	NA	2534149495	NA	NA	NA	NA	NA	NA	NA
Streptococcus pneumoniae PNI0159	2534682057	Firmicutes	NA	NA	NA	NA	NA	NA	NA	2536455430	NA	NA	NA	NA	NA	NA	NA
Streptococcus pneumoniae PNI0164	2534682056	Firmicutes	NA	NA	NA	NA	NA	NA	NA	2536453405	NA	NA	NA	NA	NA	NA	NA
Streptococcus pneumoniae PNI0197	2534682058	Firmicutes	NA	NA	NA	NA	NA	NA	NA	2536458271	NA	NA	NA	NA	NA	NA	NA
Streptococcus pneumoniae PNI0199	2531839600	Firmicutes	NA	NA	NA	NA	NA	NA	NA	2534147660	NA	NA	NA	NA	NA	NA	NA
Streptococcus pneumoniae PNI0212	2529293125	Firmicutes	NA	NA	NA	NA	NA	NA	NA	2531302610	NA	NA	NA	NA	NA	NA	NA
Streptococcus pneumoniae PNI0360	2531839597	Firmicutes	NA	NA	NA	NA	NA	NA	NA	2534140902	NA	NA	NA	NA	NA	NA	NA
Streptococcus pneumoniae PNI0427	2531839594	Firmicutes	NA	NA	NA	NA	NA	NA	NA	2534133692	NA	NA	NA	NA	NA	NA	NA
Streptococcus pneumoniae PNI0446	2531839595	Firmicutes	NA	NA	NA	NA	NA	NA	NA	2534135437	NA	NA	NA	NA	NA	NA	NA
Streptococcus pneumoniae TCH8431/19A	648028057	Firmicutes	NA	NA	NA	NA	NA	NA	NA	648052572	NA	NA	NA	NA	NA	NA	NA
Streptococcus pseudopneumoniae SK1069, CCUG 49455	2531839346	Firmicutes	NA	NA	NA	NA	NA	NA	NA	2533148925	NA	NA	NA	NA	NA	NA	NA
Streptococcus pseudopneumoniae SK674	2513237289	Firmicutes	NA	NA	NA	NA	NA	NA	NA	2514364927	NA	NA	NA	NA	NA	NA	NA
Streptococcus pseudoporcinus SPIN 20026	649990013	Firmicutes	NA	NA	NA	NA	NA	NA	NA	650262620	NA	NA	NA	NA	NA	NA	NA
Streptococcus pyogenes ATCC 10782	648276747	Firmicutes	NA	NA	NA	NA	NA	NA	NA	648822072	NA	NA	NA	NA	NA	NA	NA
Streptococcus pyogenes GA03455	2558860379	Firmicutes	NA	NA	NA	NA	NA	NA	NA	2559684854	NA	NA	NA	NA	NA	NA	NA
Streptococcus pyogenes GA03747	2558860382	Firmicutes	NA	NA	NA	NA	NA	NA	NA	2559690222	NA	NA	NA	NA	NA	NA	NA
Streptococcus pyogenes GA03799	2558860380	Firmicutes	NA	NA	NA	NA	NA	NA	NA	2559685461	NA	NA	NA	NA	NA	NA	NA
Streptococcus pyogenes GA03805	2558860378	Firmicutes	NA	NA	NA	NA	NA	NA	NA	2559682058	NA	NA	NA	NA	NA	NA	NA
Streptococcus pyogenes GA06023	2558860370	Firmicutes	NA	NA	NA	NA	NA	NA	NA	2559665874	NA	NA	NA	NA	NA	NA	NA
Streptococcus pyogenes GA16797	2558860384	Firmicutes	NA	NA	NA	NA	NA	NA	NA	2559693499	NA	NA	NA	NA	NA	NA	NA
Streptococcus pyogenes GA19681	2541047110	Firmicutes	NA	NA	NA	NA	NA	NA	NA	2541872138	NA	NA	NA	NA	NA	NA	NA
Streptococcus pyogenes GA19700	2558860372	Firmicutes	NA	NA	NA	NA	NA	NA	NA	2559671003	NA	NA	NA	NA	NA	NA	NA
Streptococcus pyogenes GA19702	2558860383	Firmicutes	NA	NA	NA	NA	NA	NA	NA	2559690842	NA	NA	NA	NA	NA	NA	NA
Streptococcus pyogenes GA40056	2558860375	Firmicutes	NA	NA	NA	NA	NA	NA	NA	2559677179	NA	NA	NA	NA	NA	NA	NA
Streptococcus pyogenes GA40377	2558860377	Firmicutes	NA	NA	NA	NA	NA	NA	NA	2559679802	NA	NA	NA	NA	NA	NA	NA
Streptococcus pyogenes GA40468	2558860371	Firmicutes	NA	NA	NA	NA	NA	NA	NA	2559668146	NA	NA	NA	NA	NA	NA	NA
Streptococcus pyogenes GA40634	2541047109	Firmicutes	NA	NA	NA	NA	NA	NA	NA	2541868566	NA	NA	NA	NA	NA	NA	NA
Streptococcus pyogenes GA40884	2558860381	Firmicutes	NA	NA	NA	NA	NA	NA	NA	2559687322	NA	NA	NA	NA	NA	NA	NA
Streptococcus pyogenes GA41039	2558860373	Firmicutes	NA	NA	NA	NA	NA	NA	NA	2559673169	NA	NA	NA	NA	NA	NA	NA
Streptococcus pyogenes GA41046	2558860369	Firmicutes	NA	NA	NA	NA	NA	NA	NA	2559664990	NA	NA	NA	NA	NA	NA	NA
Streptococcus pyogenes GA41208	2558860374	Firmicutes	NA	NA	NA	NA	NA	NA	NA	2559675058	NA	NA	NA	NA	NA	NA	NA
Streptococcus pyogenes GA41345	2541047108	Firmicutes	NA	NA	NA	NA	NA	NA	NA	2541867178	NA	NA	NA	NA	NA	NA	NA
Streptococcus pyogenes GA41394	2558860376	Firmicutes	NA	NA	NA	NA	NA	NA	NA	2559679316	NA	NA	NA	NA	NA	NA	NA
Streptococcus pyogenes UTMEM-1	2541047107	Firmicutes	NA	NA	NA	NA	NA	NA	NA	2541865502	NA	NA	NA	NA	NA	NA	NA
Streptococcus pyogenes UTSW-2	2541047106	Firmicutes	NA	NA	NA	NA	NA	NA	NA	2541863606	NA	NA	NA	NA	NA	NA	NA
Streptococcus salivarius SK126	643886022	Firmicutes	NA	NA	NA	NA	NA	NA	NA	644445300	NA	NA	NA	NA	NA	NA	NA
Streptococcus sanguinis ATCC 29667	2529293055	Firmicutes	NA	NA	NA	NA	NA	NA	NA	2531036295	NA	NA	NA	NA	NA	NA	NA
Streptococcus sanguinis CC94A	2558860358	Firmicutes	NA	NA	NA	NA	NA	NA	NA	2559618969	NA	NA	NA	NA	NA	NA	NA
Streptococcus sanguinis SK1	2531839560	Firmicutes	NA	NA	NA	NA	NA	NA	NA	2533987379	NA	NA	NA	NA	NA	NA	NA
Streptococcus sanguinis SK1056	2537561983	Firmicutes	NA	NA	NA	NA	NA	NA	NA	2539384962	NA	NA	NA	NA	NA	NA	NA
Streptococcus sanguinis SK1057	2537561982	Firmicutes	NA	NA	NA	NA	NA	NA	NA	2539380838	NA	NA	NA	NA	NA	NA	NA
Streptococcus sanguinis SK1058	2537561985	Firmicutes	NA	NA	NA	NA	NA	NA	NA	2539387443	NA	NA	NA	NA	NA	NA	NA
Streptococcus sanguinis SK1059	2537561984	Firmicutes	NA	NA	NA	NA	NA	NA	NA	2539386836	NA	NA	NA	NA	NA	NA	NA
Streptococcus sanguinis SK1087	2537561981	Firmicutes	NA	NA	NA	NA	NA	NA	NA	2539379655	NA	NA	NA	NA	NA	NA	NA
Streptococcus sanguinis SK115	2531839559	Firmicutes	NA	NA	NA	NA	NA	NA	NA	2533985634	NA	NA	NA	NA	NA	NA	NA
Streptococcus sanguinis SK150	2531839563	Firmicutes	NA	NA	NA	NA	NA	NA	NA	2533993417	NA	NA	NA	NA	NA	NA	NA
Streptococcus sanguinis SK160	2531839564	Firmicutes	NA	NA	NA	NA	NA	NA	NA	2533995611	NA	NA	NA	NA	NA	NA	NA
Streptococcus sanguinis SK330	2531839562	Firmicutes	NA	NA	NA	NA	NA	NA	NA	2533992453	NA	NA	NA	NA	NA	NA	NA
Streptococcus sanguinis SK340	2531839556	Firmicutes	NA	NA	NA	NA	NA	NA	NA	2533976777	NA	NA	NA	NA	NA	NA	NA
Streptococcus sanguinis SK353	2531839557	Firmicutes	NA	NA	NA	NA	NA	NA	NA	2533978708	NA	NA	NA	NA	NA	NA	NA
Streptococcus sanguinis SK355	2537561987	Firmicutes	NA	NA	NA	NA	NA	NA	NA	2539392127	NA	NA	NA	NA	NA	NA	NA
Streptococcus sanguinis SK405	2537561986	Firmicutes	NA	NA	NA	NA	NA	NA	NA	2539391555	NA	NA	NA	NA	NA	NA	NA
Streptococcus sanguinis SK408	2537561989	Firmicutes	NA	NA	NA	NA	NA	NA	NA	2539398228	NA	NA	NA	NA	NA	NA	NA
Streptococcus sanguinis SK49	2531839561	Firmicutes	NA	NA	NA	NA	NA	NA	NA	2533988618	NA	NA	NA	NA	NA	NA	NA
Streptococcus sanguinis SK678	2537561988	Firmicutes	NA	NA	NA	NA	NA	NA	NA	2539396412	NA	NA	NA	NA	NA	NA	NA
Streptococcus sanguinis SK72	2531839558	Firmicutes	NA	NA	NA	NA	NA	NA	NA	2533982607	NA	NA	NA	NA	NA	NA	NA
Streptococcus sanguinis VMC66	649990015	Firmicutes	NA	NA	NA	NA	NA	NA	NA	650341302	NA	NA	NA	NA	NA	NA	NA
Streptococcus sobrinus W1703	2600255049	Firmicutes	NA	NA	NA	NA	NA	NA	NA	2600725669	NA	NA	NA	NA	NA	NA	NA
Streptococcus sp. 2_1_36FAA	647533231	Firmicutes	NA	NA	NA	NA	NA	NA	NA	647856052	NA	NA	NA	NA	NA	NA	NA
Streptococcus sp. AC15	2558860933	Firmicutes	NA	NA	NA	NA	NA	NA	NA	2561359421	NA	NA	NA	NA	NA	NA	NA
Streptococcus sp. ACC21	2558860934	Firmicutes	NA	NA	NA	NA	NA	NA	NA	2561361552	NA	NA	NA	NA	NA	NA	NA
Streptococcus sp. ACS2	2558860941	Firmicutes	NA	NA	NA	NA	NA	NA	NA	2561373667	NA	NA	NA	NA	NA	NA	NA
Streptococcus sp. AS14	2537561630	Firmicutes	NA	NA	NA	NA	NA	NA	NA	2538027071	NA	NA	NA	NA	NA	NA	NA
Streptococcus sp. AS20	2558860938	Firmicutes	NA	NA	NA	NA	NA	NA	NA	2561368805	NA	NA	NA	NA	NA	NA	NA
Streptococcus sp. BS21	2558860939	Firmicutes	NA	NA	NA	NA	NA	NA	NA	2561370284	NA	NA	NA	NA	NA	NA	NA
Streptococcus sp. BS29a	2558860937	Firmicutes	NA	NA	NA	NA	NA	NA	NA	2561366138	NA	NA	NA	NA	NA	NA	NA
Streptococcus sp. BS35b	2537561631	Firmicutes	NA	NA	NA	NA	NA	NA	NA	2538029743	NA	NA	NA	NA	NA	NA	NA
Streptococcus sp. C150	651285008	Firmicutes	NA	NA	NA	NA	NA	NA	NA	651306575	NA	NA	NA	NA	NA	NA	NA
Streptococcus sp. C300	651285009	Firmicutes	NA	NA	NA	NA	NA	NA	NA	651307843	NA	NA	NA	NA	NA	NA	NA
Streptococcus sp. CM6	2558860940	Firmicutes	NA	NA	NA	NA	NA	NA	NA	2561372102	NA	NA	NA	NA	NA	NA	NA
Streptococcus sp. CM7	2558860935	Firmicutes	NA	NA	NA	NA	NA	NA	NA	2561362868	NA	NA	NA	NA	NA	NA	NA
Streptococcus sp. F0441	2531839452	Firmicutes	NA	NA	NA	NA	NA	NA	NA	2533577985	NA	NA	NA	NA	NA	NA	NA
Streptococcus sp. F0442	2531839453	Firmicutes	NA	NA	NA	NA	NA	NA	NA	2533581586	NA	NA	NA	NA	NA	NA	NA
Streptococcus sp. HPH0090	2541047013	Firmicutes	NA	NA	NA	NA	NA	NA	NA	2541446821	NA	NA	NA	NA	NA	NA	NA
Streptococcus sp. M143	647533232	Firmicutes	NA	NA	NA	NA	NA	NA	NA	647894398	NA	NA	NA	NA	NA	NA	NA
Streptococcus sp. M334	651285010	Firmicutes	NA	NA	NA	NA	NA	NA	NA	651310642	NA	NA	NA	NA	NA	NA	NA
Streptococcus sp. OBRC6	2558860936	Firmicutes	NA	NA	NA	NA	NA	NA	NA	2561365066	NA	NA	NA	NA	NA	NA	NA
Streptococcus sp. oral taxon 056 F0418	651324104	Firmicutes	NA	NA	NA	NA	NA	NA	NA	651681299	NA	NA	NA	NA	NA	NA	NA
Streptococcus sp. oral taxon 058 F0407	2513237373	Firmicutes	NA	NA	NA	NA	NA	NA	NA	2514661372	NA	NA	NA	NA	NA	NA	NA
Streptococcus sp. oral taxon 071 73H25AP	648276748	Firmicutes	NA	NA	NA	NA	NA	NA	NA	648825221	NA	NA	NA	NA	NA	NA	NA
Streptococcus sp. SK140	2513237363	Firmicutes	NA	NA	NA	NA	NA	NA	NA	2514628182	NA	NA	NA	NA	NA	NA	NA
Streptococcus sp. SK643	2513237362	Firmicutes	NA	NA	NA	NA	NA	NA	NA	2514625681	NA	NA	NA	NA	NA	NA	NA
Streptococcus sp. SR1	2558860942	Firmicutes	NA	NA	NA	NA	NA	NA	NA	2561376521	NA	NA	NA	NA	NA	NA	NA
Streptococcus sp. SR4	2558860943	Firmicutes	NA	NA	NA	NA	NA	NA	NA	2561377638	NA	NA	NA	NA	NA	NA	NA
Streptococcus urinalis FB127-CNA-2	2531839534	Firmicutes	NA	NA	NA	NA	NA	NA	NA	2533893913	NA	NA	NA	NA	NA	NA	NA
Streptococcus vestibularis ATCC 49124	649990016	Firmicutes	NA	NA	NA	NA	NA	NA	NA	650345167	NA	NA	NA	NA	NA	NA	NA
Streptococcus vestibularis F0396	649990017	Firmicutes	NA	NA	NA	NA	NA	NA	NA	650251307	NA	NA	NA	NA	NA	NA	NA
Streptomyces sp. HGB0020	2541046998	Actinomycetota	2541393838	2541393837	2541393836	2541393835	NA	NA	NA	2541393828	NA	NA	NA	NA	NA	NA	NA
Streptomyces sp. HPH0547	2541047017	Actinomycetota	2541457552	2541457553	2541457554	2541457555	NA	NA	NA	2541454341	NA	NA	NA	NA	NA	NA	NA
Subdoligranulum sp. 4_3_54A2FAA	2513237311	Firmicutes	NA	NA	NA	NA	NA	NA	NA	2514435372	NA	NA	NA	NA	NA	NA	NA
Subdoligranulum variabile DSM 15176	2562617078	Firmicutes	NA	NA	NA	NA	NA	NA	NA	2562923737	NA	NA	NA	NA	NA	NA	NA
Succinatimonas hippei YIT 12066	649990019	Proteobacteria	NA	NA	NA	NA	NA	NA	NA	650353186	NA	NA	NA	NA	NA	NA	NA
Sutterella sp. KLE1602	2675903629	Proteobacteria	NA	NA	NA	NA	NA	NA	NA	2678690935	NA	NA	NA	NA	NA	NA	NA
Sutterella wadsworthensis 2_1_59BFAA	2531839589	Proteobacteria	NA	NA	NA	NA	NA	NA	NA	2534115877	NA	NA	NA	NA	NA	NA	NA
Sutterella wadsworthensis 3_1_45B	649990021	Proteobacteria	NA	NA	NA	NA	NA	NA	650089105	650087100	NA	NA	NA	NA	NA	NA	NA
Sutterella wadsworthensis HGA0223	2541047009	Proteobacteria	NA	NA	NA	NA	NA	NA	2541437469	2541438815	NA	NA	NA	NA	NA	NA	NA
Synergistes sp. 3_1_syn1	2513237299	Synergistota	NA	NA	NA	NA	NA	NA	NA	2514404101	NA	NA	NA	NA	NA	NA	NA
Tannerella sp. 6_1_58FAA_CT1	2513237267	Bacteroidota	2514293279	2514293278	2514293277	NA	NA	NA	NA	2514292457	NA	NA	NA	NA	NA	NA	NA
Thomasclavelia ramosa DSM 1402	641736198	Firmicutes	NA	NA	NA	NA	NA	NA	NA	642191069	NA	NA	NA	NA	NA	NA	NA
Thomasclavelia spiroformis DSM 1552	641736169	Firmicutes	NA	NA	NA	NA	NA	NA	NA	642323345	NA	NA	NA	NA	NA	NA	NA
Treponema lecithinolyticum ATCC 700332	2600254996	Spirochaetota	NA	NA	NA	NA	NA	NA	NA	2600561432	NA	NA	NA	NA	NA	NA	NA
Treponema maltophilum ATCC 51939	2541046974	Spirochaetota	NA	NA	NA	NA	NA	NA	NA	2541313666	NA	NA	NA	NA	NA	NA	NA
Treponema socranskii paredis ATCC 35535	2541047001	Spirochaetota	NA	NA	NA	NA	NA	NA	NA	2541408274	NA	NA	NA	NA	NA	NA	NA
Treponema socranskii socranskii VPI DR56BR1116, ATCC 35536	2600255009	Spirochaetota	NA	NA	NA	NA	NA	NA	NA	2600596623	NA	NA	NA	NA	NA	NA	NA
Turicibacter sanguinis PC909	647000330	Firmicutes	NA	NA	NA	NA	NA	NA	NA	647449404	NA	NA	NA	NA	NA	NA	NA
Turicibacter sp. HGF1	651324107	Firmicutes	NA	NA	NA	NA	NA	NA	NA	651508966	NA	NA	NA	NA	NA	NA	NA
Tyzzerella nexilis DSM 1787	642979369	Firmicutes	NA	NA	NA	NA	NA	NA	NA	643112529	NA	NA	NA	NA	NA	NA	NA
Veillonella atypica ACS-049-V-Sch6	648276753	Firmicutes	NA	NA	NA	NA	NA	NA	NA	648782332	NA	NA	NA	NA	NA	NA	NA
Veillonella atypica ACS-134-V-Col7a	648276754	Firmicutes	NA	NA	NA	NA	NA	NA	NA	648784490	NA	NA	NA	NA	NA	NA	NA
Veillonella atypica CMW7756B	2675903428	Firmicutes	NA	NA	NA	NA	NA	NA	NA	2677929389	NA	NA	NA	NA	NA	NA	NA
Veillonella atypica KON, ATCC 17744	2529292891	Firmicutes	NA	NA	NA	NA	NA	NA	NA	2530404942	NA	NA	NA	NA	NA	NA	NA
Veillonella dispar ATCC 17748	643886074	Firmicutes	NA	NA	NA	NA	NA	NA	NA	644360125	NA	NA	NA	NA	NA	NA	NA
Veillonella parvula ACS-068-V-Sch12	2531839533	Firmicutes	NA	NA	NA	NA	NA	NA	NA	2533892116	NA	NA	NA	NA	NA	NA	NA
Veillonella parvula ATCC 17745	647000331	Firmicutes	NA	NA	NA	NA	NA	NA	NA	647366378	NA	NA	NA	NA	NA	NA	NA
Veillonella ratti ACS-216-V-Col6b	2534681824	Firmicutes	NA	NA	NA	NA	NA	NA	NA	2535592400	NA	NA	NA	NA	NA	NA	NA
Veillonella sp. 3_1_44	647533241	Firmicutes	NA	NA	NA	NA	NA	NA	NA	647986944	NA	NA	NA	NA	NA	NA	NA
Veillonella sp. 6_1_27	647533242	Firmicutes	NA	NA	NA	NA	NA	NA	NA	647988921	NA	NA	NA	NA	NA	NA	NA
Veillonella sp. ACP1	2537561629	Firmicutes	NA	NA	NA	NA	NA	NA	NA	2538026412	NA	NA	NA	NA	NA	NA	NA
Veillonella sp. AS16	2558860944	Firmicutes	NA	NA	NA	NA	NA	NA	NA	2561380819	NA	NA	NA	NA	NA	NA	NA
Veillonella sp. F0422	2512047076	Firmicutes	NA	NA	NA	NA	NA	NA	NA	2512481902	NA	NA	NA	NA	NA	NA	NA
Veillonella sp. HPA0037	2541047010	Firmicutes	NA	NA	NA	NA	NA	NA	NA	2541440578	NA	NA	NA	NA	NA	NA	NA
Veillonella sp. ICM51a	2558860930	Firmicutes	NA	NA	NA	NA	NA	NA	NA	2561352129	NA	NA	NA	NA	NA	NA	NA
Veillonella sp. oral taxon 158 F0412	649990027	Firmicutes	NA	NA	NA	NA	NA	NA	NA	650267403	NA	NA	NA	NA	NA	NA	NA
Weizmannia coagulans GED7749B	2936493649	Firmicutes	NA	NA	2936493727	NA	2936495436	2936495435	NA	2936493900	NA	NA	NA	NA	NA	NA	NA
Winkia neuii BVS029A5	2534682015	Actinomycetota	NA	NA	NA	NA	NA	NA	NA	2536319354	NA	NA	NA	NA	NA	NA	NA
Yokenella regensburgei ATCC 43003	2534682241	Proteobacteria	2537111368	2537111367	2537111369	2537111365	2537111364	2537111363	2537113940	2537113934	NA	NA	NA	NA	NA	NA	NA
Bilophila sp. 4_1_30	2513237322	Proteobacteria	NA	NA	NA	NA	NA	NA	NA	NA	NA	NA	NA	2514481179	2514481178	2514479855	2514479856
Bilophila wadsworthia 3_1_6	2562617176	Proteobacteria	NA	NA	NA	NA	NA	NA	NA	NA	NA	NA	NA	2563293087	2563293086	2563290928	2563290929
Desulfitobacterium hafniense DP7	2522572064	Firmicutes	NA	NA	NA	NA	NA	NA	NA	NA	NA	NA	NA	2522799723	2522799724	2522797766	2522797765
Desulfovibrio piger ATCC 29098	642979316	Proteobacteria	NA	NA	NA	NA	NA	NA	NA	NA	NA	NA	NA	643139990	643139991	643139128	643139133
Desulfovibrio sp. 3_1_syn3	2562617147	Proteobacteria	NA	NA	NA	NA	NA	NA	NA	NA	NA	NA	NA	2563205790	2563205789	2563205457	2563205456
Desulfovibrio sp. 6_1_46AFAA	2513237324	Proteobacteria	NA	NA	NA	NA	NA	NA	NA	NA	NA	NA	NA	2514487470	2514487469	2514488349	2514488348
Gordonibacter pamelaeae 7-10-1-bT, DSM 19378	650377943	Actinomycetota	NA	NA	NA	NA	NA	NA	NA	NA	NA	NA	NA	NA	NA	650561209	650561210

## Sheet: Supplementary dataset 5
Accession	Description	Biological Process	Molecular Function	Gene Symbol	Z score ∆cysJ_1	Z score ∆cysJ_2	Z score ∆cysJ_3	Z score ∆cysM_1	Z score ∆cysM_2	Z score ∆cysM_3	Z score WT	Z score WT	Z score WT
P09373	Formate acetyltransferase 1 OS=Escherichia coli (strain K12) OX=83333 GN=pflB PE=1 SV=2	other metabolic processes	other molecular function	pflB	0.653553	1.40779	0.619898	0.405242	0.133592	0.545041	-1.2167	-1.27137	-1.27704
P0A8T7	DNA-directed RNA polymerase subunit beta' OS=Escherichia coli (strain K12) OX=83333 GN=rpoC PE=1 SV=1	cell organization and biogenesis;RNA metabolism OR transcription;other metabolic processes;stress response;other biological processes	nucleic acid binding activity;other molecular function	rpoC	0.00807113	-1.33332	-1.58948	1.32924	1.10013	0.550448	0.37293	0.0814657	-0.51948
P0A8V2	DNA-directed RNA polymerase subunit beta OS=Escherichia coli (strain K12) OX=83333 GN=rpoB PE=1 SV=1	cell organization and biogenesis;RNA metabolism OR transcription;other metabolic processes;stress response;other biological processes	nucleic acid binding activity;other molecular function	rpoB	-0.848443	0.0522242	-0.980835	0.185971	0.00203746	2.08484	0.943901	-0.778627	-0.661071
P0A853	Tryptophanase OS=Escherichia coli (strain K12) OX=83333 GN=tnaA PE=1 SV=1	other metabolic processes	other molecular function	tnaA	-0.251078	0.57399	0.342133	-0.941695	-1.55323	-1.08384	1.18	1.11298	0.620736
P0AFG8	Pyruvate dehydrogenase E1 component OS=Escherichia coli (strain K12) OX=83333 GN=aceE PE=1 SV=2	other metabolic processes	other molecular function	aceE	-0.671068	-0.675422	-0.934055	-0.778983	-0.5118	-0.216925	1.83312	0.847947	1.10719
P0A9Q7	Bifunctional aldehyde-alcohol dehydrogenase AdhE OS=Escherichia coli (strain K12) OX=83333 GN=adhE PE=1 SV=2	cell organization and biogenesis;other metabolic processes;stress response;other biological processes	other molecular function	adhE	0.808269	1.99809	0.927747	-0.753796	-0.705972	-0.593787	-0.264099	-0.735971	-0.680477
P0A6Y8	Chaperone protein DnaK OS=Escherichia coli (strain K12) OX=83333 GN=dnaK PE=1 SV=2	cell organization and biogenesis;DNA metabolism;RNA metabolism OR transcription;other metabolic processes;stress response;other biological processes	other molecular function	dnaK	-0.354134	-1.05767	2.16644	-0.654779	-0.238738	-0.800013	-0.186374	0.195971	0.929294
Q46811	Putative oxidoreductase YgfK OS=Escherichia coli (strain K12) OX=83333 GN=ygfK PE=1 SV=1	other metabolic processes	other molecular function	ygfK	0.747189	1.06892	0.5862	-1.37892	-1.31975	-1.21945	0.696004	0.459026	0.360777
P63284	Chaperone protein ClpB OS=Escherichia coli (strain K12) OX=83333 GN=clpB PE=1 SV=1	stress response;other biological processes	other molecular function	clpB	1.70388	-0.103442	0.031391	0.438259	0.601044	0.563005	-1.77482	-0.731285	-0.728031
P0A6M8	Elongation factor G OS=Escherichia coli (strain K12) OX=83333 GN=fusA PE=1 SV=2	cell organization and biogenesis;protein metabolism;other metabolic processes	nucleic acid binding activity;other molecular function	fusA	-1.09129	0.686326	-0.454993	0.235269	0.423978	1.97632	0.19874	-1.01486	-0.959488
P04949	Flagellin OS=Escherichia coli (strain K12) OX=83333 GN=fliC PE=1 SV=2		other molecular function	fliC	-0.622053	-0.905852	-0.762064	-0.829831	-0.4842	-0.336111	1.33637	1.30832	1.29542
P0A6F5	Chaperonin GroEL OS=Escherichia coli (strain K12) OX=83333 GN=groEL PE=1 SV=2	stress response;other biological processes	other molecular function	groEL	0.528272	-1.58728	0.467057	0.755897	0.900951	-0.888133	-1.42535	0.611395	0.637196
P0A799	Phosphoglycerate kinase OS=Escherichia coli (strain K12) OX=83333 GN=pgk PE=1 SV=2	other metabolic processes	kinase activity;other molecular function	pgk	-0.246966	0.357728	-0.695655	-1.16093	-1.23535	0.265585	2.03707	0.301274	0.377246
P0AG67	30S ribosomal protein S1 OS=Escherichia coli (strain K12) OX=83333 GN=rpsA PE=1 SV=1	cell organization and biogenesis;protein metabolism;RNA metabolism OR transcription;other metabolic processes;other biological processes	nucleic acid binding activity;other molecular function	rpsA	0.813337	-1.10986	0.381855	1.43712	0.599491	0.0150593	-1.85738	0.0135111	-0.293128
P0A6P9	Enolase OS=Escherichia coli (strain K12) OX=83333 GN=eno PE=1 SV=2	RNA metabolism OR transcription;other metabolic processes	other molecular function	eno	1.62439	0.520398	-2.00607	0.835289	-0.536688	-0.0676193	-0.232345	-0.147761	0.0104024
P0CE47	Elongation factor Tu 1 OS=Escherichia coli (strain K12) OX=83333 GN=tufA PE=1 SV=1	protein metabolism;other metabolic processes;other biological processes	nucleic acid binding activity;other molecular function	tufA	-0.506683	0.774317	-0.518944	0.691864	0.332474	1.86405	-0.306435	-1.18328	-1.14737
P0A850	Trigger factor OS=Escherichia coli (strain K12) OX=83333 GN=tig PE=1 SV=1	cell cycle OR cell proliferation;stress response;transport;other biological processes	translation activity;other molecular function	tig	-0.0324755	0.881005	-0.124311	-0.991362	-1.04219	-0.20938	2.2037	-0.299943	-0.385048
P65807	Uncharacterized protein YgeY OS=Escherichia coli (strain K12) OX=83333 GN=ygeY PE=3 SV=1	protein metabolism	other molecular function	ygeY	1.42743	-0.215481	-0.0510993	-0.156992	-0.860175	-1.24141	-1.08168	1.26693	0.91248
P00490	Maltodextrin phosphorylase OS=Escherichia coli (strain K12) OX=83333 GN=malP PE=1 SV=7	other metabolic processes	other molecular function	malP	1.36956	0.822303	1.23921	-0.00929723	0.173111	-0.21198	-1.24467	-1.10276	-1.03548
P36683	Aconitate hydratase B OS=Escherichia coli (strain K12) OX=83333 GN=acnB PE=1 SV=3	other metabolic processes;other biological processes	nucleic acid binding activity;other molecular function	acnB	-1.0796	-1.13575	-1.09057	1.29842	1.42988	0.778837	-0.0127259	-0.104884	-0.0836084
P42632	PFL-like enzyme TdcE OS=Escherichia coli (strain K12) OX=83333 GN=tdcE PE=1 SV=2	other metabolic processes	other molecular function	tdcE	0.549625	1.19035	0.848816	0.487677	0.327725	0.46347	-1.3858	-1.25026	-1.2316
P33195	Glycine dehydrogenase (decarboxylating) OS=Escherichia coli (strain K12) OX=83333 GN=gcvP PE=1 SV=3	other metabolic processes	other molecular function	gcvP	-1.32621	-1.03569	-1.43742	0.848274	1.15008	0.350994	0.847404	0.437804	0.164764
P0ABB4	ATP synthase subunit beta OS=Escherichia coli (strain K12) OX=83333 GN=atpD PE=1 SV=2	other metabolic processes;transport	transporter activity;other molecular function	atpD	-0.888099	-1.56987	-1.36738	0.668621	1.20739	0.523186	0.588907	0.394309	0.442942
P13029	Catalase-peroxidase OS=Escherichia coli (strain K12) OX=83333 GN=katG PE=1 SV=2	other metabolic processes;stress response;other biological processes	other molecular function	katG	1.26994	0.690399	0.52776	0.203928	0.656031	0.479947	-1.38869	-1.33405	-1.10527
P61889	Malate dehydrogenase OS=Escherichia coli (strain K12) OX=83333 GN=mdh PE=1 SV=1	other metabolic processes	other molecular function	mdh	-0.862952	-0.813929	-1.02096	-0.399741	-0.380446	-0.0551746	2.01905	0.857133	0.657021
P0A705	Translation initiation factor IF-2 OS=Escherichia coli (strain K12) OX=83333 GN=infB PE=1 SV=1	protein metabolism;other metabolic processes;stress response;other biological processes	translation activity;nucleic acid binding activity;other molecular function	infB	1.90739	0.533036	0.0234035	0.450262	0.598331	-0.713147	-1.17488	-1.20476	-0.419637
P07118	Valine--tRNA ligase OS=Escherichia coli (strain K12) OX=83333 GN=valS PE=1 SV=2	protein metabolism;RNA metabolism OR transcription;other metabolic processes;other biological processes	other molecular function	valS	0.513698	0.0528215	0.148313	-1.18245	-1.07065	-1.39925	1.42127	0.617763	0.898488
P00957	Alanine--tRNA ligase OS=Escherichia coli (strain K12) OX=83333 GN=alaS PE=1 SV=2	protein metabolism;RNA metabolism OR transcription;other metabolic processes;other biological processes	nucleic acid binding activity;other molecular function	alaS	-0.0439414	-0.888693	-0.332719	-0.593376	-0.498734	-1.25553	0.595211	1.42953	1.58826
P06959	Dihydrolipoyllysine-residue acetyltransferase component of pyruvate dehydrogenase complex OS=Escherichia coli (strain K12) OX=83333 GN=aceF PE=1 SV=3	other metabolic processes	other molecular function	aceF	0.00170027	-1.05136	-0.162326	-0.0220099	0.0866574	-1.07003	-0.909069	1.53459	1.59184
P0A6F3	Glycerol kinase OS=Escherichia coli (strain K12) OX=83333 GN=glpK PE=1 SV=2	other metabolic processes;stress response	kinase activity;other molecular function	glpK	-0.343241	0.0274198	-0.129264	1.1044	1.06779	1.45282	-0.945374	-1.16084	-1.07372
P0A8N5	Lysine--tRNA ligase, heat inducible OS=Escherichia coli (strain K12) OX=83333 GN=lysU PE=1 SV=2	protein metabolism;RNA metabolism OR transcription;other metabolic processes	nucleic acid binding activity;other molecular function	lysU	1.64165	-0.479048	1.15152	-0.721273	0.867079	-1.0985	-1.0717	0.0553941	-0.345123
P22259	Phosphoenolpyruvate carboxykinase (ATP) OS=Escherichia coli (strain K12) OX=83333 GN=pckA PE=1 SV=2	other metabolic processes	other molecular function	pckA	-1.03149	0.662019	-1.12512	-0.560465	-0.152758	1.04818	1.86756	-0.523317	-0.184601
P0A9P0	Dihydrolipoyl dehydrogenase OS=Escherichia coli (strain K12) OX=83333 GN=lpdA PE=1 SV=2	other metabolic processes;stress response	other molecular function	lpdA	-1.15545	-0.787183	-1.21149	-0.384227	-0.37224	0.576197	1.4738	0.762421	1.09818
P0A8G3	Uronate isomerase OS=Escherichia coli (strain K12) OX=83333 GN=uxaC PE=2 SV=1	other metabolic processes	other molecular function	uxaC	-0.566995	-0.585231	-0.854625	-0.791879	-0.814713	-0.289708	1.61227	1.08463	1.20625
P08839	Phosphoenolpyruvate-protein phosphotransferase OS=Escherichia coli (strain K12) OX=83333 GN=ptsI PE=1 SV=1	other metabolic processes;transport	kinase activity;other molecular function	ptsI	-0.296176	-0.398391	-0.731875	-0.480253	-1.00414	-0.967702	1.29049	1.17536	1.41269
P0A8N3	Lysine--tRNA ligase OS=Escherichia coli (strain K12) OX=83333 GN=lysS PE=1 SV=2	protein metabolism;RNA metabolism OR transcription;other metabolic processes	nucleic acid binding activity;other molecular function	lysS	-1.04131	-0.990555	-0.737525	0.224909	0.0920304	-0.84584	1.87638	0.916285	0.505617
P00956	Isoleucine--tRNA ligase OS=Escherichia coli (strain K12) OX=83333 GN=ileS PE=1 SV=5	protein metabolism;RNA metabolism OR transcription;other metabolic processes;other biological processes	nucleic acid binding activity;other molecular function	ileS	0.138837	-1.21217	-0.227202	-0.651368	-0.107097	-1.02617	-0.0665148	1.5771	1.57459
P25516	Aconitate hydratase A OS=Escherichia coli (strain K12) OX=83333 GN=acnA PE=1 SV=3	other metabolic processes;stress response	nucleic acid binding activity;other molecular function	acnA	0.661808	-0.734727	-0.341392	1.03472	0.997887	1.35515	-1.14469	-1.01503	-0.813736
P27302	Transketolase 1 OS=Escherichia coli (strain K12) OX=83333 GN=tktA PE=1 SV=5	other metabolic processes	other molecular function	tktA	-0.983141	-0.0908408	-1.09405	-0.723461	-0.402494	0.371782	2.17212	0.324102	0.425984
P10408	Protein translocase subunit SecA OS=Escherichia coli (strain K12) OX=83333 GN=secA PE=1 SV=2	transport;other biological processes	transporter activity;other molecular function	secA	0.164976	-1.38367	-0.787011	0.539021	1.20644	1.47672	0.418427	-0.834898	-0.799992
P0A8M3	Threonine--tRNA ligase OS=Escherichia coli (strain K12) OX=83333 GN=thrS PE=1 SV=1	protein metabolism;RNA metabolism OR transcription;other metabolic processes;other biological processes	nucleic acid binding activity;other molecular function	thrS	0.67224	1.96558	0.659109	-0.283988	0.0973595	-1.30439	-0.986632	-0.683097	-0.136187
P0A870	Transaldolase B OS=Escherichia coli (strain K12) OX=83333 GN=talB PE=1 SV=2	other metabolic processes	other molecular function	talB	-0.875696	0.360279	-1.29672	-0.432543	-0.852655	-0.092409	1.90465	0.79386	0.491244
P0A9H3	Inducible lysine decarboxylase OS=Escherichia coli (strain K12) OX=83333 GN=cadA PE=1 SV=1	other metabolic processes	other molecular function	cadA	1.33392	0.466665	1.41719	-0.256554	-0.273592	-1.45979	-1.30816	0.104511	-0.0241996
P23843	Periplasmic oligopeptide-binding protein OS=Escherichia coli (strain K12) OX=83333 GN=oppA PE=1 SV=2	stress response;transport;other biological processes	transporter activity;other molecular function	oppA	-1.04355	-0.576522	-1.19061	-0.469664	-0.373884	0.546386	1.96062	0.567406	0.579824
P0AD61	Pyruvate kinase I OS=Escherichia coli (strain K12) OX=83333 GN=pykF PE=1 SV=1	other metabolic processes;stress response	kinase activity;other molecular function	pykF	1.87971	-0.526099	0.58281	-0.478359	-0.479796	-1.45575	-0.610913	0.935675	0.15272
P00350	6-phosphogluconate dehydrogenase, decarboxylating OS=Escherichia coli (strain K12) OX=83333 GN=gnd PE=1 SV=2	other metabolic processes	other molecular function	gnd	1.06893	1.28175	0.488433	-0.292397	0.061855	0.821608	-0.705536	-1.33081	-1.39382
P0A9B2	Glyceraldehyde-3-phosphate dehydrogenase A OS=Escherichia coli (strain K12) OX=83333 GN=gapA PE=1 SV=2	other metabolic processes	other molecular function	gapA	0.676873	2.17802	0.519821	-0.409875	-0.0728475	-0.300814	-0.860522	-0.979343	-0.75131
P0ABB0	ATP synthase subunit alpha OS=Escherichia coli (strain K12) OX=83333 GN=atpA PE=1 SV=1	other metabolic processes;transport	transporter activity;other molecular function	atpA	-0.925486	-1.61436	-1.0974	0.881033	0.762701	-0.129875	0.173425	1.09113	0.858835
P0A9M0	Lon protease OS=Escherichia coli (strain K12) OX=83333 GN=lon PE=1 SV=1	protein metabolism;other metabolic processes;stress response;other biological processes	nucleic acid binding activity;other molecular function	lon	0.515573	0.266186	0.119839	1.53576	1.05357	-0.160714	-1.59402	-1.09886	-0.637321
P69910	Glutamate decarboxylase beta OS=Escherichia coli (strain K12) OX=83333 GN=gadB PE=1 SV=1	other metabolic processes;other biological processes	other molecular function	gadB	0.0512708	1.60882	-0.207319	-1.03071	-1.09385	0.422585	1.46751	-0.737421	-0.480893
P69908	Glutamate decarboxylase alpha OS=Escherichia coli (strain K12) OX=83333 GN=gadA PE=1 SV=1	other metabolic processes;other biological processes	other molecular function	gadA	0.686762	0.190246	1.11415	-0.719509	-0.716359	-1.8541	-0.453068	1.02163	0.730253
P0A9M8	Phosphate acetyltransferase OS=Escherichia coli (strain K12) OX=83333 GN=pta PE=1 SV=2	other metabolic processes	other molecular function	pta	0.306141	1.9057	0.00856695	-0.385069	-0.311373	1.05872	-0.188121	-1.14225	-1.25231
P76558	NADP-dependent malic enzyme OS=Escherichia coli (strain K12) OX=83333 GN=maeB PE=1 SV=1	other metabolic processes	other molecular function	maeB	-0.366399	-1.01445	-1.18656	0.264951	0.275547	-0.79409	-0.214173	1.51319	1.52197
Q46803	Putative carbamoyltransferase YgeW OS=Escherichia coli (strain K12) OX=83333 GN=ygeW PE=1 SV=2	other metabolic processes	other molecular function	ygeW	0.214267	-0.831134	-0.125116	-0.419328	-0.39042	-1.11342	-0.596861	1.5918	1.67021
P21889	Aspartate--tRNA ligase OS=Escherichia coli (strain K12) OX=83333 GN=aspS PE=1 SV=1	protein metabolism;RNA metabolism OR transcription;other metabolic processes	nucleic acid binding activity;other molecular function	aspS	0.0999983	-1.35889	-0.276469	-0.0615413	-0.185395	-1.20755	-0.0302284	1.57844	1.44163
P00961	Glycine--tRNA ligase beta subunit OS=Escherichia coli (strain K12) OX=83333 GN=glyS PE=1 SV=4	protein metabolism;RNA metabolism OR transcription;other metabolic processes	other molecular function	glyS	0.865008	1.63194	0.0636354	0.446545	-0.00183479	-0.32193	0.225168	-1.43267	-1.47587
P21513	Ribonuclease E OS=Escherichia coli (strain K12) OX=83333 GN=rne PE=1 SV=6	RNA metabolism OR transcription;other metabolic processes;other biological processes	nucleic acid binding activity;other molecular function	rne	1.01845	0.318015	1.32571	0.284488	0.18866	-1.27577	-1.70681	-0.542819	0.390073
P0A6T1	Glucose-6-phosphate isomerase OS=Escherichia coli (strain K12) OX=83333 GN=pgi PE=1 SV=1	other metabolic processes;stress response	other molecular function	pgi	-0.459797	-0.29019	-0.430192	-1.11525	-1.06318	-0.453374	1.42404	1.0199	1.36804
P0AFG3	2-oxoglutarate dehydrogenase E1 component OS=Escherichia coli (strain K12) OX=83333 GN=sucA PE=1 SV=1	other metabolic processes	other molecular function	sucA	-1.05292	-0.934763	-1.16162	1.26118	1.08222	1.31042	0.0904567	-0.252421	-0.342556
P00864	Phosphoenolpyruvate carboxylase OS=Escherichia coli (strain K12) OX=83333 GN=ppc PE=1 SV=1	cell organization and biogenesis;other metabolic processes	other molecular function	ppc	-0.0148748	-0.0385056	-0.544556	-0.673784	-0.76516	2.54291	0.0793033	-0.388306	-0.197029
P0A6Z3	Chaperone protein HtpG OS=Escherichia coli (strain K12) OX=83333 GN=htpG PE=1 SV=1	cell cycle OR cell proliferation;stress response;other biological processes	other molecular function	htpG	1.53783	-0.398493	1.15256	0.523129	0.514889	-1.11841	-1.43339	-0.410749	-0.367364
P0A7D4	Adenylosuccinate synthetase OS=Escherichia coli (strain K12) OX=83333 GN=purA PE=1 SV=2	other metabolic processes;stress response	other molecular function	purA	-0.0315479	-0.791887	-0.146983	1.47969	1.63168	0.427389	-1.1285	-0.666569	-0.773279
P00959	Methionine--tRNA ligase OS=Escherichia coli (strain K12) OX=83333 GN=metG PE=1 SV=2	protein metabolism;RNA metabolism OR transcription;other metabolic processes	nucleic acid binding activity;other molecular function	metG	0.33672	-1.10276	-0.606724	0.149003	-0.28346	-1.30328	-0.0873638	1.83291	1.06496
P17169	Glutamine--fructose-6-phosphate aminotransferase [isomerizing] OS=Escherichia coli (strain K12) OX=83333 GN=glmS PE=1 SV=4	protein metabolism;other metabolic processes	other molecular function	glmS	0.00424431	-1.33165	-0.292094	1.12301	-0.469203	-1.34723	-0.00792705	1.4359	0.884957
P07813	Leucine--tRNA ligase OS=Escherichia coli (strain K12) OX=83333 GN=leuS PE=1 SV=2	protein metabolism;RNA metabolism OR transcription;other metabolic processes	other molecular function	leuS	-0.919629	-1.60903	-0.361095	1.39043	0.77282	-0.808288	0.938499	-0.0120884	0.608385
P08200	Isocitrate dehydrogenase [NADP] OS=Escherichia coli (strain K12) OX=83333 GN=icd PE=1 SV=1	other metabolic processes;stress response	other molecular function	icd	-0.673296	-0.821618	-0.973958	1.40596	1.53434	0.953897	-0.448149	-0.532593	-0.444592
P08331	2',3'-cyclic-nucleotide 2'-phosphodiesterase/3'-nucleotidase OS=Escherichia coli (strain K12) OX=83333 GN=cpdB PE=1 SV=2	other metabolic processes;stress response	other molecular function	cpdB	-0.288723	-0.0527174	-1.85893	0.50189	0.392979	0.402906	1.84899	-0.580448	-0.365945
P0A825	Serine hydroxymethyltransferase OS=Escherichia coli (strain K12) OX=83333 GN=glyA PE=1 SV=1	other metabolic processes	other molecular function	glyA	-0.902485	-0.744876	-1.05946	0.831905	0.569311	1.86246	0.579683	-0.424423	-0.712117
P0A9G6	Isocitrate lyase OS=Escherichia coli (strain K12) OX=83333 GN=aceA PE=1 SV=1	other metabolic processes	other molecular function	aceA	-1.20692	-1.05653	-1.27736	0.874811	0.848159	1.47301	0.356227	0.0781203	-0.0895193
P13035	Aerobic glycerol-3-phosphate dehydrogenase OS=Escherichia coli (strain K12) OX=83333 GN=glpD PE=1 SV=3	other metabolic processes	other molecular function	glpD	1.22414	-0.614384	0.987746	0.128515	0.194862	-0.830584	-1.99681	0.507597	0.398916
P0ABT2	DNA protection during starvation protein OS=Escherichia coli (strain K12) OX=83333 GN=dps PE=1 SV=2	cell organization and biogenesis;stress response;other biological processes	nucleic acid binding activity;other molecular function	dps	0.47385	1.54138	1.20368	-0.299164	0.306709	0.125687	-1.10324	-1.17691	-1.07199
P14407	Fumarate hydratase class I, anaerobic OS=Escherichia coli (strain K12) OX=83333 GN=fumB PE=1 SV=2	other metabolic processes;stress response;other biological processes	other molecular function	fumB	1.23737	0.294508	0.864589	0.665507	0.906013	-0.682473	-1.53367	-0.77971	-0.972135
P0A9C0	Anaerobic glycerol-3-phosphate dehydrogenase subunit A OS=Escherichia coli (strain K12) OX=83333 GN=glpA PE=1 SV=1	other metabolic processes	other molecular function	glpA	1.03888	0.205029	1.0588	0.746046	0.77659	-0.14371	-1.42467	-1.14641	-1.11057
P09546	Bifunctional protein PutA OS=Escherichia coli (strain K12) OX=83333 GN=putA PE=1 SV=3	RNA metabolism OR transcription;other metabolic processes;stress response;other biological processes	nucleic acid binding activity;other molecular function	putA	-1.22162	-1.12906	-1.30977	-0.214066	0.446991	0.711715	1.34918	0.608967	0.757664
P21599	Pyruvate kinase II OS=Escherichia coli (strain K12) OX=83333 GN=pykA PE=1 SV=3	other metabolic processes	kinase activity;other molecular function	pykA	2.05799	0.211635	0.319144	-0.629674	-0.197863	-1.67476	0.295019	0.139252	-0.520739
P09394	Glycerophosphodiester phosphodiesterase, periplasmic OS=Escherichia coli (strain K12) OX=83333 GN=glpQ PE=1 SV=2	other metabolic processes	other molecular function	glpQ	0.479656	-0.228972	0.18133	1.35275	1.2536	0.447652	-1.28929	-1.03638	-1.16035
P04825	Aminopeptidase N OS=Escherichia coli (strain K12) OX=83333 GN=pepN PE=1 SV=2	protein metabolism	other molecular function	pepN	-0.270544	-0.418495	2.6592	-0.366666	-0.353251	-0.442245	-0.340921	-0.223338	-0.243741
P16659	Proline--tRNA ligase OS=Escherichia coli (strain K12) OX=83333 GN=proS PE=1 SV=4	protein metabolism;RNA metabolism OR transcription;other metabolic processes	other molecular function	proS	-0.799367	-0.98799	-1.21843	1.00827	0.18253	-0.750508	1.10616	0.0230076	1.43632
P08997	Malate synthase A OS=Escherichia coli (strain K12) OX=83333 GN=aceB PE=1 SV=1	other metabolic processes	other molecular function	aceB	-0.960475	-1.19131	-1.29653	1.04088	1.33114	1.04245	0.0713536	-0.14005	0.102544
P07395	Phenylalanine--tRNA ligase beta subunit OS=Escherichia coli (strain K12) OX=83333 GN=pheT PE=1 SV=2	protein metabolism;RNA metabolism OR transcription;other metabolic processes	nucleic acid binding activity;other molecular function	pheT	0.241524	-0.590107	1.08594	-1.79582	-0.207935	-0.88824	0.214979	0.506348	1.43331
P21499	Ribonuclease R OS=Escherichia coli (strain K12) OX=83333 GN=rnr PE=1 SV=2	RNA metabolism OR transcription;other metabolic processes;stress response	nucleic acid binding activity;other molecular function	rnr	-1.20631	-1.043	-0.88892	1.52011	1.38442	0.294065	0.0805415	-0.480666	0.339754
P00582	DNA polymerase I OS=Escherichia coli (strain K12) OX=83333 GN=polA PE=1 SV=1	DNA metabolism;other metabolic processes;stress response	nucleic acid binding activity;other molecular function	polA	-0.348051	-0.321652	2.66573	-0.330893	-0.297995	-0.33961	-0.294456	-0.355418	-0.377658
P0A6P1	Elongation factor Ts OS=Escherichia coli (strain K12) OX=83333 GN=tsf PE=1 SV=2	protein metabolism;other metabolic processes	enzyme regulator activity;nucleic acid binding activity;other molecular function	tsf	0.451421	-1.09607	0.521999	0.623146	0.868095	-1.16116	-1.66146	0.641602	0.812436
P60422	50S ribosomal protein L2 OS=Escherichia coli (strain K12) OX=83333 GN=rplB PE=1 SV=2	cell organization and biogenesis;protein metabolism;other metabolic processes;other biological processes	nucleic acid binding activity;other molecular function	rplB	-0.427793	1.38839	-0.921794	-0.400536	-0.236382	1.56344	0.845044	-1.01965	-0.790711
P0A7Z4	DNA-directed RNA polymerase subunit alpha OS=Escherichia coli (strain K12) OX=83333 GN=rpoA PE=1 SV=1	cell organization and biogenesis;RNA metabolism OR transcription;other metabolic processes;stress response;other biological processes	nucleic acid binding activity;other molecular function	rpoA	-1.22835	-0.223317	-1.05491	0.562129	1.09541	1.68171	0.431094	-0.630643	-0.633118
P15254	Phosphoribosylformylglycinamidine synthase OS=Escherichia coli (strain K12) OX=83333 GN=purL PE=1 SV=3	other metabolic processes	other molecular function	purL	-0.749067	-0.915741	-0.790226	1.6244	1.41764	0.812866	-0.557315	-0.445637	-0.396916
P0AC38	Aspartate ammonia-lyase OS=Escherichia coli (strain K12) OX=83333 GN=aspA PE=1 SV=1	other metabolic processes	other molecular function	aspA	1.13082	0.808457	0.540997	0.165749	0.0909693	1.0076	-1.089	-1.25048	-1.40511
P25553	Lactaldehyde dehydrogenase OS=Escherichia coli (strain K12) OX=83333 GN=aldA PE=1 SV=2	other metabolic processes	other molecular function	aldA	-1.32449	-1.61632	-0.327488	0.15253	0.311346	-0.22565	0.572909	1.16618	1.29099
P0A7V3	30S ribosomal protein S3 OS=Escherichia coli (strain K12) OX=83333 GN=rpsC PE=1 SV=2	cell organization and biogenesis;protein metabolism;other metabolic processes	nucleic acid binding activity;other molecular function	rpsC	-0.373205	1.98427	-0.0714069	-0.581636	-0.38187	0.991964	0.518196	-1.09474	-0.991566
P04805	Glutamate--tRNA ligase OS=Escherichia coli (strain K12) OX=83333 GN=gltX PE=1 SV=1	protein metabolism;RNA metabolism OR transcription;other metabolic processes	nucleic acid binding activity;other molecular function	gltX	-1.27045	-0.497893	-1.05499	0.338866	-0.465118	0.299401	1.72406	1.23864	-0.312515
P0A6A3	Acetate kinase OS=Escherichia coli (strain K12) OX=83333 GN=ackA PE=1 SV=1	other metabolic processes;other biological processes	kinase activity;other molecular function	ackA	1.19137	1.22303	0.674964	-0.353449	0.420858	-0.855465	-1.85705	-0.0670681	-0.377194
P62399	50S ribosomal protein L5 OS=Escherichia coli (strain K12) OX=83333 GN=rplE PE=1 SV=2	cell organization and biogenesis;protein metabolism;other metabolic processes	nucleic acid binding activity;other molecular function	rplE	0.567709	0.542148	-1.586	-1.16201	-0.349472	1.35472	0.712718	-0.764331	0.68451
P77318	Uncharacterized sulfatase YdeN OS=Escherichia coli (strain K12) OX=83333 GN=ydeN PE=3 SV=2		other molecular function	ydeN	0.0505457	1.40915	-0.51308	0.73209	0.619636	1.01429	-0.796663	-1.2647	-1.25127
P0A836	Succinate--CoA ligase [ADP-forming] subunit beta OS=Escherichia coli (strain K12) OX=83333 GN=sucC PE=1 SV=1	other metabolic processes	other molecular function	sucC	-1.1843	-1.12279	-1.24459	0.928389	0.841721	1.41957	0.429206	0.0549842	-0.122186
Q7AD06	Flagellin OS=Escherichia coli O157:H7 OX=83334 GN=fliC PE=1 SV=1		other molecular function	fliC	-0.6893	1.16213	-0.628859	-0.660119	-0.689853	1.03857	1.7296	-0.614919	-0.64725
P0A7L0	50S ribosomal protein L1 OS=Escherichia coli (strain K12) OX=83333 GN=rplA PE=1 SV=2	cell organization and biogenesis;protein metabolism;RNA metabolism OR transcription;other metabolic processes;other biological processes	nucleic acid binding activity;other molecular function	rplA	0.0667868	1.75437	-0.228764	0.0855557	-0.786953	1.07665	0.421587	-1.04019	-1.34903
P33602	NADH-quinone oxidoreductase subunit G OS=Escherichia coli (strain K12) OX=83333 GN=nuoG PE=1 SV=4	other metabolic processes;transport	transporter activity;other molecular function	nuoG	-1.22688	-1.09772	-1.3614	1.39847	0.889539	0.401519	0.681603	0.241039	0.0738366
P0AC33	Fumarate hydratase class I, aerobic OS=Escherichia coli (strain K12) OX=83333 GN=fumA PE=1 SV=2	other metabolic processes	other molecular function	fumA	-0.592827	-1.33573	-0.814757	0.741935	0.807656	1.90937	-0.45115	-0.370532	0.106032
P09831	Glutamate synthase [NADPH] large chain OS=Escherichia coli (strain K12) OX=83333 GN=gltB PE=1 SV=3	other metabolic processes	other molecular function	gltB	-0.442191	-0.750057	-0.767988	1.62633	1.83273	-0.224522	-0.240678	-0.463358	-0.570263
P00962	Glutamine--tRNA ligase OS=Escherichia coli (strain K12) OX=83333 GN=glnS PE=1 SV=3	protein metabolism;RNA metabolism OR transcription;other metabolic processes	other molecular function	glnS	-0.778195	2.03986	-0.686843	1.06859	0.33462	-0.748429	-0.936905	-0.030136	-0.262562
P0AFF6	Transcription termination/antitermination protein NusA OS=Escherichia coli (strain K12) OX=83333 GN=nusA PE=1 SV=1	cell organization and biogenesis;RNA metabolism OR transcription;other metabolic processes;other biological processes	nucleic acid binding activity;other molecular function	nusA	2.00345	-0.299696	-0.916742	-0.821469	-0.619312	1.0321	-0.886808	0.345481	0.162992
P60723	50S ribosomal protein L4 OS=Escherichia coli (strain K12) OX=83333 GN=rplD PE=1 SV=1	cell organization and biogenesis;protein metabolism;RNA metabolism OR transcription;other metabolic processes;other biological processes	enzyme regulator activity;nucleic acid binding activity;other molecular function	rplD	1.15388	0.975733	1.20769	0.165849	-0.55957	-0.191525	-0.444796	-0.439116	-1.86815
P15288	Cytosol non-specific dipeptidase OS=Escherichia coli (strain K12) OX=83333 GN=pepD PE=1 SV=3	protein metabolism;other metabolic processes	other molecular function	pepD	0.689643	0.00293128	-0.619898	-1.49101	-1.02169	-0.39479	0.128176	1.49099	1.21565
P0AB71	Fructose-bisphosphate aldolase class 2 OS=Escherichia coli (strain K12) OX=83333 GN=fbaA PE=1 SV=2	other metabolic processes	other molecular function	fbaA	0.726181	-1.01315	-0.451867	-0.0808978	-0.414888	-1.2872	-0.382136	1.60023	1.30372
P0AG30	Transcription termination factor Rho OS=Escherichia coli (strain K12) OX=83333 GN=rho PE=1 SV=1	RNA metabolism OR transcription;other metabolic processes	nucleic acid binding activity;other molecular function	rho	-0.373889	-0.39237	-0.814823	0.691712	1.43895	1.67154	-0.555199	-0.873765	-0.792156
P00363	Fumarate reductase flavoprotein subunit OS=Escherichia coli (strain K12) OX=83333 GN=frdA PE=1 SV=3	cell organization and biogenesis;other metabolic processes;stress response;other biological processes	other molecular function	frdA	1.12861	-0.195818	0.715304	0.356882	0.522315	0.305305	-2.31963	-0.548527	0.0355617
P23538	Phosphoenolpyruvate synthase OS=Escherichia coli (strain K12) OX=83333 GN=ppsA PE=1 SV=5	other metabolic processes	kinase activity;other molecular function	ppsA	-0.610563	-1.30071	-0.957253	1.51587	1.16617	0.904652	-0.695679	-0.182424	0.159933
P0C8J8	D-tagatose-1,6-bisphosphate aldolase subunit GatZ OS=Escherichia coli (strain K12) OX=83333 GN=gatZ PE=1 SV=1	other metabolic processes;transport	enzyme regulator activity	gatZ	-0.584128	-0.71274	-0.551263	1.34872	1.63644	0.947144	-0.751702	-0.661352	-0.671119
P04079	GMP synthase [glutamine-hydrolyzing] OS=Escherichia coli (strain K12) OX=83333 GN=guaA PE=1 SV=1	other metabolic processes	other molecular function	guaA	-0.294831	-1.55677	-0.658395	1.53074	1.15202	-0.505805	-0.707872	0.311797	0.729116
P24182	Biotin carboxylase OS=Escherichia coli (strain K12) OX=83333 GN=accC PE=1 SV=2	other metabolic processes;other biological processes	other molecular function	accC	0.113292	-0.426518	-0.0993625	1.34816	1.42343	0.790113	-1.07215	-0.936007	-1.14096
P0AES4	DNA gyrase subunit A OS=Escherichia coli (strain K12) OX=83333 GN=gyrA PE=1 SV=1	cell organization and biogenesis;DNA metabolism;RNA metabolism OR transcription;other metabolic processes;other biological processes	nucleic acid binding activity;other molecular function	gyrA	0.956716	-1.0778	0.800785	0.803978	1.32851	-1.43106	-0.779443	-0.431191	-0.170499
P69441	Adenylate kinase OS=Escherichia coli (strain K12) OX=83333 GN=adk PE=1 SV=1	other metabolic processes	kinase activity;other molecular function	adk	-0.0228517	0.987136	-0.17365	-0.556771	0.228654	-1.53294	1.83892	-0.934612	0.166118
P28904	Trehalose-6-phosphate hydrolase OS=Escherichia coli (strain K12) OX=83333 GN=treC PE=1 SV=3	other metabolic processes;stress response	other molecular function	treC	0.449863	-0.461847	-0.162405	-0.833119	-0.843821	-1.33344	0.25193	1.53548	1.39736
Q46814	Probable hypoxanthine oxidase XdhD OS=Escherichia coli (strain K12) OX=83333 GN=xdhD PE=3 SV=1	other metabolic processes	other molecular function	xdhD	1.24878	-0.912206	0.392669	-0.485796	-0.36938	-1.63825	-0.36428	1.05935	1.06911
P0A8L1	Serine--tRNA ligase OS=Escherichia coli (strain K12) OX=83333 GN=serS PE=1 SV=1	protein metabolism;RNA metabolism OR transcription;other metabolic processes	other molecular function	serS	1.24491	-1.13871	1.7443	0.0473604	0.48277	-1.01256	-0.755123	-0.0916452	-0.521292
P0A8M0	Asparagine--tRNA ligase OS=Escherichia coli (strain K12) OX=83333 GN=asnS PE=1 SV=2	protein metabolism;RNA metabolism OR transcription;other metabolic processes	nucleic acid binding activity;other molecular function	asnS	0.202771	-0.367689	-0.571837	-0.824235	-0.252797	-1.645	1.13506	0.989857	1.33387
P0A953	3-oxoacyl-[acyl-carrier-protein] synthase 1 OS=Escherichia coli (strain K12) OX=83333 GN=fabB PE=1 SV=1	other metabolic processes	other molecular function	fabB	-0.73097	0.914234	-0.726141	-0.812067	-0.525498	1.01118	1.90062	-0.528066	-0.503287
P0A7V0	30S ribosomal protein S2 OS=Escherichia coli (strain K12) OX=83333 GN=rpsB PE=1 SV=2	cell organization and biogenesis;protein metabolism;other metabolic processes	other molecular function	rpsB	1.12721	0.427568	0.368682	-0.350698	0.0728655	1.32136	-0.248747	-0.734589	-1.98365
G0ZKW2	Beta-galactosidase OS=Escherichia coli str. K-12 substr. MG1655 OX=511145 GN=lacZ PE=3 SV=1	other metabolic processes	other molecular function	lacZ	1.24158	1.21183	1.17058	-0.707914	-0.517969	-1.14563	0.394578	-0.936886	-0.710167
P35340	Alkyl hydroperoxide reductase subunit F OS=Escherichia coli (strain K12) OX=83333 GN=ahpF PE=1 SV=2	other metabolic processes;stress response;other biological processes	other molecular function	ahpF	-0.319255	-0.603878	-0.485378	-0.734931	-0.628272	-0.957901	0.509122	1.59614	1.62435
P0AFG6	Dihydrolipoyllysine-residue succinyltransferase component of 2-oxoglutarate dehydrogenase complex OS=Escherichia coli (strain K12) OX=83333 GN=sucB PE=1 SV=2	other metabolic processes	other molecular function	sucB	-0.88897	-1.08465	-0.847378	1.63701	1.60038	-0.0435615	-0.19298	-0.187139	0.00729393
P76440	NAD-dependent dihydropyrimidine dehydrogenase subunit PreT OS=Escherichia coli (strain K12) OX=83333 GN=preT PE=1 SV=1	other metabolic processes	other molecular function	preT	1.39121	0.177686	1.42504	0.0396532	0.385968	-0.0828216	-1.35256	-1.14525	-0.838931
P62707	2,3-bisphosphoglycerate-dependent phosphoglycerate mutase OS=Escherichia coli (strain K12) OX=83333 GN=gpmA PE=1 SV=2	other metabolic processes	other molecular function	gpmA	-0.0901733	-1.47353	-1.31408	0.538235	0.574069	-0.96603	0.812013	1.10066	0.818837
P37095	Peptidase B OS=Escherichia coli (strain K12) OX=83333 GN=pepB PE=1 SV=2	protein metabolism;other metabolic processes	other molecular function	pepB	-0.386998	0.385097	1.40273	-1.19948	-0.629552	-1.57786	0.696806	0.837578	0.471683
P00509	Aspartate aminotransferase OS=Escherichia coli (strain K12) OX=83333 GN=aspC PE=1 SV=1	other metabolic processes	other molecular function	aspC	-0.242119	-1.46035	-0.662182	-0.104793	0.218455	-0.840819	0.171444	1.06591	1.85446
P0A7W1	30S ribosomal protein S5 OS=Escherichia coli (strain K12) OX=83333 GN=rpsE PE=1 SV=2	cell organization and biogenesis;protein metabolism;other metabolic processes;other biological processes	nucleic acid binding activity;other molecular function	rpsE	-0.00836638	1.49791	0.902475	-1.24502	-0.908874	0.679692	0.792948	-0.93121	-0.779554
P0ABP8	Purine nucleoside phosphorylase DeoD-type OS=Escherichia coli (strain K12) OX=83333 GN=deoD PE=1 SV=2	other metabolic processes;stress response	other molecular function	deoD	-1.60995	0.0121282	-0.559185	-0.651639	0.121889	0.722084	2.01948	0.1377	-0.192502
P0AEE5	D-galactose/methyl-galactoside binding periplasmic protein MglB OS=Escherichia coli (strain K12) OX=83333 GN=mglB PE=1 SV=1	transport;other biological processes	other molecular function	mglB	0.148597	-0.960153	0.0922471	-0.24668	-0.438772	-0.993143	-0.810817	1.56938	1.63934
P19926	Glucose-1-phosphatase OS=Escherichia coli (strain K12) OX=83333 GN=agp PE=1 SV=1	other metabolic processes	other molecular function	agp	0.428395	0.43456	0.67479	0.336018	1.24464	0.729305	-1.14349	-1.43701	-1.26721
P06612	DNA topoisomerase 1 OS=Escherichia coli (strain K12) OX=83333 GN=topA PE=1 SV=2	cell organization and biogenesis;DNA metabolism;other metabolic processes	nucleic acid binding activity;other molecular function	topA	-0.0268092	-1.58352	-0.212144	-0.201762	0.401542	-1.00767	-0.251252	1.35593	1.52568
P02359	30S ribosomal protein S7 OS=Escherichia coli (strain K12) OX=83333 GN=rpsG PE=1 SV=3	cell organization and biogenesis;protein metabolism;other metabolic processes;other biological processes	nucleic acid binding activity;other molecular function	rpsG	-0.42788	1.47522	-0.683145	-0.568678	-0.348092	1.41585	0.992132	-1.02562	-0.829789
P00452	Ribonucleoside-diphosphate reductase 1 subunit alpha OS=Escherichia coli (strain K12) OX=83333 GN=nrdA PE=1 SV=2	DNA metabolism;other metabolic processes;other biological processes	other molecular function	nrdA	1.69299	-1.00107	0.733746	0.0779152	0.0490342	-1.20945	-1.28393	0.345838	0.594927
P0ABH9	ATP-dependent Clp protease ATP-binding subunit ClpA OS=Escherichia coli (strain K12) OX=83333 GN=clpA PE=1 SV=1	protein metabolism;other metabolic processes;stress response;other biological processes	other molecular function	clpA	-0.210717	-0.350839	2.64416	-0.111181	-0.219192	-0.438746	-0.527165	-0.371175	-0.415145
P0A7V8	30S ribosomal protein S4 OS=Escherichia coli (strain K12) OX=83333 GN=rpsD PE=1 SV=2	cell organization and biogenesis;protein metabolism;RNA metabolism OR transcription;other metabolic processes;other biological processes	nucleic acid binding activity;other molecular function	rpsD	-0.869871	1.81408	-0.685611	-0.092885	-0.334824	0.977124	0.938668	-0.886363	-0.860316
P36938	Phosphoglucomutase OS=Escherichia coli (strain K12) OX=83333 GN=pgm PE=1 SV=1	other metabolic processes	other molecular function	pgm	-1.30156	0.261643	-0.661338	-0.935695	-0.551248	0.125836	2.00332	0.653584	0.40546
P11875	Arginine--tRNA ligase OS=Escherichia coli (strain K12) OX=83333 GN=argS PE=1 SV=1	protein metabolism;RNA metabolism OR transcription;other metabolic processes	other molecular function	argS	-0.120431	-1.73316	-0.745429	1.32911	1.15076	-0.508546	-0.516763	0.294168	0.850295
P0AES6	DNA gyrase subunit B OS=Escherichia coli (strain K12) OX=83333 GN=gyrB PE=1 SV=2	cell organization and biogenesis;DNA metabolism;RNA metabolism OR transcription;other metabolic processes;other biological processes	nucleic acid binding activity;other molecular function	gyrB	0.866835	-0.487491	0.530085	1.23575	1.16731	-1.61408	-0.99309	-0.357619	-0.347699
P0AGJ9	Tyrosine--tRNA ligase OS=Escherichia coli (strain K12) OX=83333 GN=tyrS PE=1 SV=2	protein metabolism;RNA metabolism OR transcription;other metabolic processes	nucleic acid binding activity;other molecular function	tyrS	0.454745	-0.348033	-1.61261	1.96641	-0.146907	0.658202	0.213628	-0.621911	-0.563524
P27298	Oligopeptidase A OS=Escherichia coli (strain K12) OX=83333 GN=prlC PE=3 SV=3	protein metabolism;DNA metabolism;other metabolic processes	other molecular function	prlC	1.55298	1.12237	-1.08226	-0.50626	-1.1665	-0.685047	1.00938	-0.227657	-0.0170021
P68066	Autonomous glycyl radical cofactor OS=Escherichia coli (strain K12) OX=83333 GN=grcA PE=1 SV=1	other metabolic processes	other molecular function	grcA	0.835824	1.6313	0.889555	-0.302965	-0.271608	0.44955	-1.08406	-1.07573	-1.07187
P33136	Glucans biosynthesis protein G OS=Escherichia coli (strain K12) OX=83333 GN=mdoG PE=1 SV=1	other metabolic processes	other molecular function	mdoG	-1.05265	-1.62809	1.41391	0.231071	0.286686	-0.031117	-0.834556	1.03689	0.577854
P0A6K6	Phosphopentomutase OS=Escherichia coli (strain K12) OX=83333 GN=deoB PE=1 SV=1	other metabolic processes;stress response	other molecular function	deoB	-0.413886	2.35307	-0.507209	-0.490132	0.491825	-0.38622	-0.0448056	0.168962	-1.1716
P0A9A6	Cell division protein FtsZ OS=Escherichia coli (strain K12) OX=83333 GN=ftsZ PE=1 SV=1	cell cycle OR cell proliferation;cell organization and biogenesis;other biological processes	other molecular function	ftsZ	1.14231	-0.760348	-0.595711	1.36101	0.299722	-1.18693	-1.33702	0.686091	0.390884
Q46799	Putative xanthine dehydrogenase molybdenum-binding subunit XdhA OS=Escherichia coli (strain K12) OX=83333 GN=xdhA PE=2 SV=1	other metabolic processes	other molecular function	xdhA	-0.646247	-1.2818	-0.811632	1.62966	0.834083	-0.984754	-0.106514	0.765516	0.601681
P33363	Periplasmic beta-glucosidase OS=Escherichia coli (strain K12) OX=83333 GN=bglX PE=3 SV=2	other metabolic processes	other molecular function	bglX	0.268765	-0.287884	-0.494488	-1.13579	-0.822571	-1.10193	1.5186	1.00292	1.05237
P0AGE9	Succinate--CoA ligase [ADP-forming] subunit alpha OS=Escherichia coli (strain K12) OX=83333 GN=sucD PE=1 SV=2	protein metabolism;other metabolic processes	other molecular function	sucD	-1.09768	-0.997309	-1.06936	1.00486	1.33894	1.31802	-0.013654	-0.24533	-0.238478
P67910	ADP-L-glycero-D-manno-heptose-6-epimerase OS=Escherichia coli (strain K12) OX=83333 GN=hldD PE=1 SV=1	other metabolic processes	other molecular function	hldD	-0.0671399	1.25979	-0.707965	-1.03945	-1.03113	0.0269918	1.91893	-0.268589	-0.0914361
P0A9C5	Glutamine synthetase OS=Escherichia coli (strain K12) OX=83333 GN=glnA PE=1 SV=2	other metabolic processes;other biological processes	other molecular function	glnA	0.258611	-0.532985	-0.378622	1.6339	1.69381	-0.340654	-0.763696	-0.917044	-0.65332
P0A7E5	CTP synthase OS=Escherichia coli (strain K12) OX=83333 GN=pyrG PE=1 SV=2	other metabolic processes	other molecular function	pyrG	-0.296141	-0.265425	2.66018	-0.259919	-0.262197	-0.322937	-0.435918	-0.39452	-0.423122
P66899	Diaminopropionate ammonia-lyase OS=Escherichia coli (strain K12) OX=83333 GN=ygeX PE=1 SV=1		other molecular function	ygeX	0.468281	1.25264	-0.190046	-1.37142	-0.865408	-1.17795	1.38177	0.00324047	0.498884
Q46856	Alcohol dehydrogenase YqhD OS=Escherichia coli (strain K12) OX=83333 GN=yqhD PE=1 SV=1	stress response	other molecular function	yqhD	-0.64946	-0.53706	-1.7562	0.873119	0.669002	1.70781	0.0509385	-0.257469	-0.100673
P07017	Methyl-accepting chemotaxis protein II OS=Escherichia coli (strain K12) OX=83333 GN=tar PE=1 SV=2	cell organization and biogenesis;signal transduction;other biological processes	other molecular function	tar	1.28238	1.46846	1.10914	-0.342926	-0.196726	-0.783801	-0.658628	-0.9642	-0.913693
P0A858	Triosephosphate isomerase OS=Escherichia coli (strain K12) OX=83333 GN=tpiA PE=1 SV=1	other metabolic processes	other molecular function	tpiA	1.58223	-0.931154	0.377867	0.58111	1.00307	-0.483713	-1.64758	-0.0430414	-0.438785
P39180	Antigen 43 OS=Escherichia coli (strain K12) OX=83333 GN=flu PE=1 SV=3			flu	0.0300011	-0.457853	-0.0620931	-1.00606	-0.96933	-1.08897	0.648594	1.39936	1.50636
P37330	Malate synthase G OS=Escherichia coli (strain K12) OX=83333 GN=glcB PE=1 SV=3	other metabolic processes	other molecular function	glcB	0.10503	-1.22673	-0.345674	1.18831	1.78229	0.379326	-1.14553	-0.523821	-0.213203
P0ABD5	Acetyl-coenzyme A carboxylase carboxyl transferase subunit alpha OS=Escherichia coli (strain K12) OX=83333 GN=accA PE=1 SV=2	other metabolic processes	other molecular function	accA	0.46324	0.906254	-0.930492	0.192481	-0.695449	1.69916	0.426057	-0.592135	-1.46912
P0A9D8	2,3,4,5-tetrahydropyridine-2,6-dicarboxylate N-succinyltransferase OS=Escherichia coli (strain K12) OX=83333 GN=dapD PE=1 SV=1	other metabolic processes	other molecular function	dapD	2.46596	-0.482414	-0.932187	-0.313669	-0.130909	-0.508878	-0.558484	0.118764	0.341814
P60438	50S ribosomal protein L3 OS=Escherichia coli (strain K12) OX=83333 GN=rplC PE=1 SV=1	cell organization and biogenesis;protein metabolism;other metabolic processes	nucleic acid binding activity;other molecular function	rplC	-0.919342	1.1793	1.11445	-0.901046	-0.418591	0.439264	1.28338	-1.12884	-0.648583
P0A715	2-dehydro-3-deoxyphosphooctonate aldolase OS=Escherichia coli (strain K12) OX=83333 GN=kdsA PE=1 SV=1	other metabolic processes	other molecular function	kdsA	-0.571247	-0.598652	-0.612266	-0.677318	-0.700306	-0.663309	1.94716	0.926817	0.949119
P0A6H5	ATP-dependent protease ATPase subunit HslU OS=Escherichia coli (strain K12) OX=83333 GN=hslU PE=1 SV=1	protein metabolism;other metabolic processes;stress response;other biological processes	other molecular function	hslU	1.23842	-1.05922	0.632061	-0.101948	0.0140142	-1.54533	-0.899288	0.502804	1.21849
P09424	Mannitol-1-phosphate 5-dehydrogenase OS=Escherichia coli (strain K12) OX=83333 GN=mtlD PE=1 SV=3	other metabolic processes	other molecular function	mtlD	2.14816	-0.183595	0.244311	-0.553373	-0.405588	0.893404	-1.27904	-0.514924	-0.349348
P05055	Polyribonucleotide nucleotidyltransferase OS=Escherichia coli (strain K12) OX=83333 GN=pnp PE=1 SV=3	RNA metabolism OR transcription;other metabolic processes;stress response	nucleic acid binding activity;other molecular function	pnp	0.382033	-1.34304	0.258544	0.510551	0.422674	-1.05419	-1.39941	1.06691	1.15593
P00805	L-asparaginase 2 OS=Escherichia coli (strain K12) OX=83333 GN=ansB PE=1 SV=2	cell organization and biogenesis;other metabolic processes	other molecular function	ansB	0.236952	-0.451209	0.240924	0.862687	1.21816	1.2775	-1.16926	-1.10098	-1.11478
P0A7R1	50S ribosomal protein L9 OS=Escherichia coli (strain K12) OX=83333 GN=rplI PE=1 SV=1	protein metabolism;other metabolic processes	nucleic acid binding activity;other molecular function	rplI	0.291631	0.568057	1.13496	-1.81469	-0.134926	0.757249	0.895797	-0.553041	-1.14503
P0AC41	Succinate dehydrogenase flavoprotein subunit OS=Escherichia coli (strain K12) OX=83333 GN=sdhA PE=1 SV=1	other metabolic processes	other molecular function	sdhA	-0.783029	0.474428	-0.845506	0.658338	0.713625	1.96906	-0.621717	-0.870903	-0.694293
P00579	RNA polymerase sigma factor RpoD OS=Escherichia coli (strain K12) OX=83333 GN=rpoD PE=1 SV=2	RNA metabolism OR transcription;other metabolic processes;stress response;other biological processes	nucleic acid binding activity;other molecular function	rpoD	-0.364649	-1.46981	-0.899264	0.34272	1.24767	0.503855	-1.05425	0.386324	1.30741
P0AEK4	Enoyl-[acyl-carrier-protein] reductase [NADH] FabI OS=Escherichia coli (strain K12) OX=83333 GN=fabI PE=1 SV=2	other metabolic processes;other biological processes	other molecular function	fabI	-0.528085	0.752637	-0.737234	0.55169	-0.712248	1.88738	0.661147	-1.08225	-0.793036
A3QYK9	Malate dehydrogenase (Fragment) OS=Escherichia coli OX=562 GN=mdh PE=3 SV=1	other metabolic processes	other molecular function	mdh	-0.292804	-1.12323	-0.18545	0.39831	0.206486	-0.891753	#VALUE!	1.58417	1.51505
P15034	Xaa-Pro aminopeptidase OS=Escherichia coli (strain K12) OX=83333 GN=pepP PE=1 SV=2	protein metabolism	other molecular function	pepP	-0.872833	0.664832	-0.838045	-0.674216	-0.548915	0.762693	2.12506	-0.15268	-0.465899
P18775	Dimethyl sulfoxide reductase DmsA OS=Escherichia coli (strain K12) OX=83333 GN=dmsA PE=1 SV=2	other metabolic processes	other molecular function	dmsA	1.18947	1.20332	0.985611	0.0446065	0.0304849	0.0380201	-1.39579	-1.14042	-0.955304
P0A9S1	Lactaldehyde reductase OS=Escherichia coli (strain K12) OX=83333 GN=fucO PE=1 SV=2	other metabolic processes	other molecular function	fucO	0.461494	-0.27751	-0.160267	1.20208	1.30815	-1.70133	-1.24384	0.175072	0.236146
P0A9W3	Energy-dependent translational throttle protein EttA OS=Escherichia coli (strain K12) OX=83333 GN=ettA PE=1 SV=2	protein metabolism;other metabolic processes;other biological processes	translation activity;nucleic acid binding activity;other molecular function	ettA	0.282309	-0.634308	0.190678	1.21686	1.83047	-0.144476	-1.19523	-0.721914	-0.824386
P0AE08	Alkyl hydroperoxide reductase C OS=Escherichia coli (strain K12) OX=83333 GN=ahpC PE=1 SV=2	other metabolic processes;stress response;other biological processes	other molecular function	ahpC	-0.0139253	-0.551413	-0.791517	-0.0465122	0.784653	-1.62628	-0.427813	1.17573	1.49708
Q46812	Putative aminohydrolase SsnA OS=Escherichia coli (strain K12) OX=83333 GN=ssnA PE=1 SV=2	other biological processes	other molecular function	ssnA	0.637458	-0.39624	0.324917	-0.875776	-0.804269	-1.35832	-0.340022	1.43955	1.3727
P0AGF6	L-threonine dehydratase catabolic TdcB OS=Escherichia coli (strain K12) OX=83333 GN=tdcB PE=1 SV=1	other metabolic processes	other molecular function	tdcB	1.56243	0.850733	1.18806	-0.225066	-0.022173	-0.202179	-1.16676	-0.989989	-0.995055
P0ABH7	Citrate synthase OS=Escherichia coli (strain K12) OX=83333 GN=gltA PE=1 SV=1	cell organization and biogenesis;other metabolic processes	other molecular function	gltA	-1.48873	-0.044898	-1.59205	0.929166	0.874383	0.69101	1.02741	-0.136771	-0.259521
P31120	Phosphoglucosamine mutase OS=Escherichia coli (strain K12) OX=83333 GN=glmM PE=1 SV=3	protein metabolism;other metabolic processes	other molecular function	glmM	-0.146332	-1.23025	-0.688242	0.119628	0.264044	-1.27535	0.0865679	1.15651	1.71343
P24171	Dipeptidyl carboxypeptidase OS=Escherichia coli (strain K12) OX=83333 GN=dcp PE=1 SV=4	protein metabolism	other molecular function	dcp	-0.476729	-0.330839	-0.929564	-0.892065	-0.670856	-0.502192	1.79817	0.829425	1.17466
P0ACF0	DNA-binding protein HU-alpha OS=Escherichia coli (strain K12) OX=83333 GN=hupA PE=1 SV=1	cell organization and biogenesis;DNA metabolism;RNA metabolism OR transcription;other metabolic processes;stress response	nucleic acid binding activity;other molecular function	hupA	-0.116946	-1.25261	0.151502	-0.846574	-0.3635	-1.00419	0.533964	1.61011	1.28824
P60906	Histidine--tRNA ligase OS=Escherichia coli (strain K12) OX=83333 GN=hisS PE=1 SV=2	protein metabolism;RNA metabolism OR transcription;other metabolic processes	other molecular function	hisS	1.12703	-0.96507	0.31773	-0.0779152	-0.541097	-1.15758	-1.08281	1.02462	1.3551
P07012	Peptide chain release factor RF2 OS=Escherichia coli (strain K12) OX=83333 GN=prfB PE=1 SV=3	cell organization and biogenesis;protein metabolism;other metabolic processes	nucleic acid binding activity	prfB	-0.897723	-0.883447	-1.09232	-0.251071	0.0273486	-0.36395	1.54804	0.324987	1.58813
P02358	30S ribosomal protein S6 OS=Escherichia coli (strain K12) OX=83333 GN=rpsF PE=1 SV=1	protein metabolism;other metabolic processes	nucleic acid binding activity;other molecular function	rpsF	0.230988	1.41844	-0.646292	0.0528688	-0.121997	1.65603	-0.418554	-1.42041	-0.75107
P07650	Thymidine phosphorylase OS=Escherichia coli (strain K12) OX=83333 GN=deoA PE=1 SV=3	other metabolic processes;stress response	other molecular function	deoA	0.416353	0.351159	0.172102	0.725099	0.832971	1.22073	-1.54447	-1.41524	-0.758697
P0ADE8	tRNA-modifying protein YgfZ OS=Escherichia coli (strain K12) OX=83333 GN=ygfZ PE=1 SV=2	cell organization and biogenesis;RNA metabolism OR transcription;other metabolic processes	other molecular function	ygfZ	0.623707	-0.364138	0.91282	0.967318	0.57421	-1.742	-1.34784	0.666406	-0.290476
P76641	Guanine deaminase OS=Escherichia coli (strain K12) OX=83333 GN=guaD PE=1 SV=1	other metabolic processes	other molecular function	guaD	-0.551368	0.175321	-0.77967	-0.749903	-1.03044	-0.376545	2.07119	0.280834	0.960582
P0ABQ2	2-hydroxy-3-oxopropionate reductase OS=Escherichia coli (strain K12) OX=83333 GN=garR PE=1 SV=1	other metabolic processes	other molecular function	garR	-0.530646	0.05635	-0.287049	-1.13849	-0.919043	-0.749957	1.85619	0.762511	0.950125
P0AGD7	Signal recognition particle protein OS=Escherichia coli (strain K12) OX=83333 GN=ffh PE=1 SV=1	transport	nucleic acid binding activity;other molecular function	ffh	-0.177015	-0.143631	-0.0342324	1.07805	1.38925	1.10815	-1.13887	-1.32627	-0.755427
P0AC53	Glucose-6-phosphate 1-dehydrogenase OS=Escherichia coli (strain K12) OX=83333 GN=zwf PE=1 SV=1	cell-cell signaling;other metabolic processes	other molecular function	zwf	0.0376728	-1.10473	-0.0697017	-0.570647	-0.290281	-1.42627	0.635419	1.25744	1.53109
P0A7J3	50S ribosomal protein L10 OS=Escherichia coli (strain K12) OX=83333 GN=rplJ PE=1 SV=2	protein metabolism;other metabolic processes;other biological processes	translation activity;nucleic acid binding activity;other molecular function	rplJ	-0.533517	0.743893	-0.385711	-0.550493	-0.417759	1.9398	1.03589	-1.01957	-0.812537
P09152	Respiratory nitrate reductase 1 alpha chain OS=Escherichia coli (strain K12) OX=83333 GN=narG PE=1 SV=4	other metabolic processes	other molecular function	narG	1.2164	0.985472	0.521568	0.669902	0.672476	-0.590422	-1.18068	-1.16632	-1.1284
P39177	Universal stress protein UP12 OS=Escherichia coli (strain K12) OX=83333 GN=uspG PE=1 SV=2	protein metabolism;other metabolic processes;other biological processes	kinase activity	uspG	-0.67757	0.6273	-0.311373	-0.500696	-0.270889	1.85902	1.18753	-0.834591	-1.07873
P25889	NAD-dependent dihydropyrimidine dehydrogenase subunit PreA OS=Escherichia coli (strain K12) OX=83333 GN=preA PE=1 SV=3	other metabolic processes;other biological processes	other molecular function	preA	1.9095	-0.180566	1.17576	0.0366078	-0.0411764	0.0640323	-0.992758	-0.947632	-1.02377
P05042	Fumarate hydratase class II OS=Escherichia coli (strain K12) OX=83333 GN=fumC PE=1 SV=1	other metabolic processes;stress response	other molecular function	fumC	-1.01318	-0.861035	-0.991519	1.27434	1.71754	0.661796	-0.131645	-0.375293	-0.281002
P21888	Cysteine--tRNA ligase OS=Escherichia coli (strain K12) OX=83333 GN=cysS PE=1 SV=2	protein metabolism;RNA metabolism OR transcription;other metabolic processes	other molecular function	cysS	0.582727	-0.0125843	-0.214734	-1.6385	-1.26952	1.32449	1.11666	-0.338207	0.449674
P0ADY7	50S ribosomal protein L16 OS=Escherichia coli (strain K12) OX=83333 GN=rplP PE=1 SV=1	cell organization and biogenesis;protein metabolism;other metabolic processes	nucleic acid binding activity;other molecular function	rplP	-0.597608	1.72021	-0.887849	0.0353999	-0.152547	0.344326	1.40699	-0.819728	-1.04919
P00561	Bifunctional aspartokinase/homoserine dehydrogenase 1 OS=Escherichia coli (strain K12) OX=83333 GN=thrA PE=1 SV=2	cell organization and biogenesis;other metabolic processes	kinase activity;other molecular function	thrA	0.677731	-1.12215	0.535872	1.17747	1.33922	-0.679532	-1.49864	-0.299332	-0.130624
P0A698	UvrABC system protein A OS=Escherichia coli (strain K12) OX=83333 GN=uvrA PE=1 SV=1	cell organization and biogenesis;DNA metabolism;other metabolic processes;stress response;other biological processes	nucleic acid binding activity;other molecular function	uvrA	-0.775355	-0.672745	-0.681842	1.04772	1.24315	1.62282	-0.284836	-0.741163	-0.757752
P22523	Chromosome partition protein MukB OS=Escherichia coli (strain K12) OX=83333 GN=mukB PE=1 SV=2	cell cycle OR cell proliferation;cell organization and biogenesis;DNA metabolism;other metabolic processes;other biological processes	nucleic acid binding activity;other molecular function	mukB	0.549506	-1.20609	-0.0884623	-0.0998223	0.278871	-1.15944	-0.891022	0.766601	1.84985
P15977	4-alpha-glucanotransferase OS=Escherichia coli (strain K12) OX=83333 GN=malQ PE=1 SV=2	other metabolic processes	other molecular function	malQ	1.61697	0.835662	0.969882	0.13581	0.175602	-0.567176	-1.17378	-0.919896	-1.07307
P0C8J6	D-tagatose-1,6-bisphosphate aldolase subunit GatY OS=Escherichia coli (strain K12) OX=83333 GN=gatY PE=1 SV=1	other metabolic processes	other molecular function	gatY	-0.42766	-0.718406	-0.467212	1.71446	1.49413	0.575952	-0.790228	-0.7141	-0.666934
P0AAI3	ATP-dependent zinc metalloprotease FtsH OS=Escherichia coli (strain K12) OX=83333 GN=ftsH PE=1 SV=1	protein metabolism;other metabolic processes;other biological processes	other molecular function	ftsH	0.305018	-0.0267346	-0.445558	0.522814	0.671681	1.98226	-0.895834	-0.963038	-1.15061
P69797	PTS system mannose-specific EIIAB component OS=Escherichia coli (strain K12) OX=83333 GN=manX PE=1 SV=2	other metabolic processes;transport	transporter activity;kinase activity	manX	-0.475355	0.603991	-0.251725	-1.1305	-1.00208	-0.137816	2.24339	0.0578609	0.0922377
P0A9S3	Galactitol 1-phosphate 5-dehydrogenase OS=Escherichia coli (strain K12) OX=83333 GN=gatD PE=1 SV=1	other metabolic processes	other molecular function	gatD	-0.703653	-0.761337	-0.677944	-0.664995	-0.573692	-0.530854	1.75204	1.01277	1.14766
P0A707	Translation initiation factor IF-3 OS=Escherichia coli (strain K12) OX=83333 GN=infC PE=1 SV=1	cell organization and biogenesis;protein metabolism;other metabolic processes;stress response	translation activity;nucleic acid binding activity	infC	0.013654	0.0645388	-1.48905	0.17701	0.058187	2.06286	0.498386	-0.318674	-1.06691
P0AFH8	Osmotically-inducible protein Y OS=Escherichia coli (strain K12) OX=83333 GN=osmY PE=1 SV=1	stress response;other biological processes		osmY	0.83179	0.385911	0.462268	0.591318	0.568194	0.98606	-0.744529	-1.54537	-1.53564
P0AED0	Universal stress protein A OS=Escherichia coli (strain K12) OX=83333 GN=uspA PE=1 SV=2		other molecular function	uspA	-0.852983	2.12701	-0.748947	-0.180985	0.109914	0.792702	0.399287	-0.819595	-0.826404
P0ACF8	DNA-binding protein H-NS OS=Escherichia coli (strain K12) OX=83333 GN=hns PE=1 SV=2	cell organization and biogenesis;RNA metabolism OR transcription;other biological processes	nucleic acid binding activity;other molecular function	hns	1.54671	-1.25919	-0.426743	0.733487	-0.169467	-0.869802	-0.244393	-0.708721	1.39812
P61175	50S ribosomal protein L22 OS=Escherichia coli (strain K12) OX=83333 GN=rplV PE=1 SV=1	cell organization and biogenesis;protein metabolism;other metabolic processes;other biological processes	nucleic acid binding activity;other molecular function	rplV	-0.853326	0.978005	-0.614906	-0.551773	-0.110215	1.66188	1.18654	-0.769615	-0.926597
P0AA10	50S ribosomal protein L13 OS=Escherichia coli (strain K12) OX=83333 GN=rplM PE=1 SV=1	protein metabolism;other metabolic processes;other biological processes	nucleic acid binding activity;other molecular function	rplM	-0.6786	1.39901	-0.636484	-0.541659	-0.12334	1.52878	0.903708	-0.904953	-0.946455
P09147	UDP-glucose 4-epimerase OS=Escherichia coli (strain K12) OX=83333 GN=galE PE=1 SV=1	other metabolic processes	other molecular function	galE	0.938044	1.50671	0.014245	-0.29783	-1.61319	-1.20806	-0.245704	0.114786	0.790992
P0A6B7	Cysteine desulfurase IscS OS=Escherichia coli (strain K12) OX=83333 GN=iscS PE=1 SV=1	cell organization and biogenesis;RNA metabolism OR transcription;other metabolic processes;transport;other biological processes	other molecular function	iscS	-0.0302213	0.462629	0.837897	-0.196323	1.01979	1.33521	-0.699485	-1.42539	-1.3041
P33599	NADH-quinone oxidoreductase subunit C/D OS=Escherichia coli (strain K12) OX=83333 GN=nuoC PE=1 SV=3	other metabolic processes;transport	transporter activity;other molecular function	nuoC	-0.552186	-0.11899	1.95651	-1.57445	-0.868254	0.27019	-0.114147	0.372451	0.628881
P0AG55	50S ribosomal protein L6 OS=Escherichia coli (strain K12) OX=83333 GN=rplF PE=1 SV=2	cell organization and biogenesis;protein metabolism;other metabolic processes;other biological processes	nucleic acid binding activity;other molecular function	rplF	0.601645	1.31248	1.28541	-1.6214	-0.9009	-0.366588	0.469774	-0.675671	-0.104742
P0AEX9	Maltose/maltodextrin-binding periplasmic protein OS=Escherichia coli (strain K12) OX=83333 GN=malE PE=1 SV=1	stress response;transport;other biological processes	transporter activity;other molecular function	malE	0.883812	-0.526288	0.47927	1.41891	1.19383	-0.389131	-1.01045	-1.03092	-1.01903
P0AB89	Adenylosuccinate lyase OS=Escherichia coli (strain K12) OX=83333 GN=purB PE=1 SV=1	other metabolic processes;stress response	other molecular function	purB	-0.2698	-0.844637	-0.909354	1.73567	1.24394	0.807872	-0.291276	-0.684037	-0.788377
P37902	Glutamate/aspartate import solute-binding protein OS=Escherichia coli (strain K12) OX=83333 GN=gltI PE=1 SV=2	transport	other molecular function	gltI	-0.862099	0.00849571	-1.04624	0.375498	0.402023	2.182	0.34154	-0.703573	-0.69764
P06715	Glutathione reductase OS=Escherichia coli (strain K12) OX=83333 GN=gor PE=1 SV=1	other metabolic processes;stress response;other biological processes	other molecular function	gor	-1.36106	-1.04435	-0.968029	0.0665298	0.259998	-0.370445	1.03355	1.16932	1.21448
P15639	Bifunctional purine biosynthesis protein PurH OS=Escherichia coli (strain K12) OX=83333 GN=purH PE=1 SV=1	other metabolic processes	other molecular function	purH	-0.691732	-0.659778	-0.808849	1.54271	1.65967	0.616037	-0.580401	-0.554307	-0.523347
P27306	Soluble pyridine nucleotide transhydrogenase OS=Escherichia coli (strain K12) OX=83333 GN=sthA PE=1 SV=5	other metabolic processes;transport;other biological processes	transporter activity;other molecular function	sthA	-0.475982	-0.852633	-0.622664	1.52883	1.59364	0.740351	-0.552811	-0.728994	-0.629741
P0A8G6	NAD(P)H dehydrogenase (quinone) OS=Escherichia coli (strain K12) OX=83333 GN=wrbA PE=1 SV=2	stress response	other molecular function	wrbA	0.802213	1.57761	0.571386	-0.0933869	0.0516072	0.617424	-1.16034	-1.21455	-1.15195
P00954	Tryptophan--tRNA ligase OS=Escherichia coli (strain K12) OX=83333 GN=trpS PE=1 SV=3	protein metabolism;RNA metabolism OR transcription;other metabolic processes	other molecular function	trpS	-0.49547	-0.366901	-0.643091	-0.813918	-0.816006	-0.654768	0.645891	1.36129	1.78297
P37689	2,3-bisphosphoglycerate-independent phosphoglycerate mutase OS=Escherichia coli (strain K12) OX=83333 GN=gpmI PE=1 SV=1	other metabolic processes;stress response	other molecular function	gpmI	1.25217	1.09395	1.14522	-0.287029	0.00851552	0.16699	-1.08432	-1.18722	-1.10827
P08956	Type I restriction enzyme EcoKI endonuclease subunit OS=Escherichia coli (strain K12) OX=83333 GN=hsdR PE=1 SV=3	DNA metabolism;other metabolic processes;stress response	nucleic acid binding activity;other molecular function	hsdR	1.32922	-0.477593	0.87912	1.14756	0.514822	-0.157189	-1.34378	-1.06795	-0.824213
P31979	NADH-quinone oxidoreductase subunit F OS=Escherichia coli (strain K12) OX=83333 GN=nuoF PE=1 SV=3	other metabolic processes;transport	transporter activity;other molecular function	nuoF	1.42622	-1.67325	1.6308	-0.169794	-0.2199	-0.121783	-0.291221	-0.00681137	-0.574257
P76536	Dye-decolorizing peroxidase YfeX OS=Escherichia coli (strain K12) OX=83333 GN=yfeX PE=1 SV=2	other biological processes	other molecular function	yfeX	-0.361279	1.60199	-1.30258	0.481268	0.296708	0.581351	0.805627	-1.26161	-0.841464
P08201	Nitrite reductase (NADH) large subunit OS=Escherichia coli (strain K12) OX=83333 GN=nirB PE=3 SV=4	other metabolic processes	other molecular function	nirB	1.5478	-0.122732	1.3533	0.0473779	0.355987	-0.854308	-1.61805	-0.233575	-0.475794
P0DTT0	50S ribosomal subunit assembly factor BipA OS=Escherichia coli (strain K12) OX=83333 GN=bipA PE=1 SV=1	cell organization and biogenesis	translation activity;nucleic acid binding activity;other molecular function	bipA	-0.282474	-0.116422	-0.0556066	1.09906	1.53656	0.990059	-1.09486	-1.04682	-1.02949
P0AC59	Glutaredoxin 2 OS=Escherichia coli (strain K12) OX=83333 GN=grxB PE=1 SV=1		other molecular function	grxB	-0.456552	1.17024	-0.610832	0.121004	0.682506	1.76479	-0.672511	-1.04665	-0.951998
P0A717	Ribose-phosphate pyrophosphokinase OS=Escherichia coli (strain K12) OX=83333 GN=prs PE=1 SV=2	cell organization and biogenesis;other metabolic processes	kinase activity;other molecular function	prs	-0.924715	-0.719318	-0.884442	0.81178	1.40008	1.59725	-0.159631	-0.663003	-0.458004
P0A8E7	UPF0234 protein YajQ OS=Escherichia coli (strain K12) OX=83333 GN=yajQ PE=1 SV=2	stress response	nucleic acid binding activity;other molecular function	yajQ	-0.13276	-0.00171664	-0.659607	-1.03635	-1.05418	-0.0437506	2.09892	-0.137816	0.96726
P46837	Protein YhgF OS=Escherichia coli (strain K12) OX=83333 GN=yhgF PE=1 SV=3	protein metabolism;other metabolic processes;other biological processes	nucleic acid binding activity;other molecular function	yhgF	1.20404	-0.857205	1.3968	-0.451565	-0.331925	-1.24374	-0.892959	1.09521	0.0813459
P0A7R5	30S ribosomal protein S10 OS=Escherichia coli (strain K12) OX=83333 GN=rpsJ PE=1 SV=1	protein metabolism;RNA metabolism OR transcription;other metabolic processes;other biological processes	nucleic acid binding activity;other molecular function	rpsJ	1.00992	1.14609	1.40075	-1.0285	-0.164932	0.232047	-0.565241	-1.31949	-0.71065
P21170	Biosynthetic arginine decarboxylase OS=Escherichia coli (strain K12) OX=83333 GN=speA PE=1 SV=2	cell organization and biogenesis;other metabolic processes	other molecular function	speA	-0.526831	-0.380555	-0.233111	1.29322	1.27634	1.29941	-0.725522	-0.978412	-1.02454
P0A796	ATP-dependent 6-phosphofructokinase isozyme 1 OS=Escherichia coli (strain K12) OX=83333 GN=pfkA PE=1 SV=1	other metabolic processes	kinase activity;other molecular function	pfkA	0.928451	1.78332	0.685682	-0.481635	-0.850507	-0.512777	0.373943	-1.33327	-0.593206
P0A855	Tol-Pal system protein TolB OS=Escherichia coli (strain K12) OX=83333 GN=tolB PE=1 SV=1	cell cycle OR cell proliferation;transport;other biological processes	other molecular function	tolB	-0.587885	0.617175	-1.05737	-0.595657	-0.483859	1.45749	1.68612	-0.694929	-0.341085
P0ABZ6	Chaperone SurA OS=Escherichia coli (strain K12) OX=83333 GN=surA PE=1 SV=1	cell organization and biogenesis;other biological processes	other molecular function	surA	-0.737357	-1.23419	-0.731484	1.70043	1.36081	0.164187	-0.761276	0.218684	0.0201929
P0A910	Outer membrane protein A OS=Escherichia coli (strain K12) OX=83333 GN=ompA PE=1 SV=1	stress response;transport;other biological processes	transporter activity;other molecular function	ompA	1.6404	-1.06047	1.00447	0.196427	0.349301	-1.62357	-0.607929	0.096887	0.00448011
P27550	Acetyl-coenzyme A synthetase OS=Escherichia coli (strain K12) OX=83333 GN=acs PE=1 SV=2	protein metabolism;other metabolic processes;other biological processes	other molecular function	acs	-0.466491	-0.293639	-0.506357	0.537462	1.25146	1.90334	-0.815227	-0.789358	-0.821192
P0AFM6	Phage shock protein A OS=Escherichia coli (strain K12) OX=83333 GN=pspA PE=1 SV=2	stress response;other biological processes	other molecular function	pspA	-0.89694	-1.07513	-0.491055	-0.634901	-0.235218	-0.225283	1.9693	0.522304	1.06692
P23847	Dipeptide-binding protein OS=Escherichia coli (strain K12) OX=83333 GN=dppA PE=1 SV=1	transport;other biological processes	transporter activity;other molecular function	dppA	-0.320291	0.351889	-0.756292	0.56175	0.611459	2.00416	-0.252689	-1.02348	-1.17651
P0AF93	2-iminobutanoate/2-iminopropanoate deaminase OS=Escherichia coli (strain K12) OX=83333 GN=ridA PE=1 SV=2	other metabolic processes;other biological processes	other molecular function	ridA	-0.448051	-0.453259	-0.564744	-1.04873	-0.715004	-0.420146	0.418615	1.40196	1.82936
P0AES2	Glucarate dehydratase OS=Escherichia coli (strain K12) OX=83333 GN=gudD PE=1 SV=2	other metabolic processes	other molecular function	gudD	-0.591421	-1.51252	0.473074	-0.230351	0.246683	-1.17769	0.312494	1.7224	0.757324
P38489	Oxygen-insensitive NAD(P)H nitroreductase OS=Escherichia coli (strain K12) OX=83333 GN=nfsB PE=1 SV=1	other metabolic processes	other molecular function	nfsB	-1.08624	-0.506834	-0.772642	-0.823835	-0.832726	1.12048	1.54	0.539909	0.821889
P0ADY1	Periplasmic chaperone PpiD OS=Escherichia coli (strain K12) OX=83333 GN=ppiD PE=1 SV=1	other biological processes	other molecular function	ppiD	1.42	-0.525618	1.27759	0.495729	0.692427	-1.0045	-1.33766	-0.638245	-0.379729
P0A9Q1	Aerobic respiration control protein ArcA OS=Escherichia coli (strain K12) OX=83333 GN=arcA PE=1 SV=1	RNA metabolism OR transcription;signal transduction;other biological processes	nucleic acid binding activity;other molecular function	arcA	-0.478243	0.439858	-0.242469	1.43309	1.4297	0.461104	-0.769195	-1.26291	-1.01094
P0ACB2	Delta-aminolevulinic acid dehydratase OS=Escherichia coli (strain K12) OX=83333 GN=hemB PE=1 SV=2	other metabolic processes	other molecular function	hemB	-0.53958	0.184487	-0.716	-0.914292	-0.804444	0.213052	2.35309	-0.077463	0.301153
P0AAI5	3-oxoacyl-[acyl-carrier-protein] synthase 2 OS=Escherichia coli (strain K12) OX=83333 GN=fabF PE=1 SV=2	other metabolic processes;stress response	other molecular function	fabF	0.721032	-1.11624	0.0766863	-0.124816	-0.304392	-1.16061	-0.904052	1.38467	1.42771
P0AAI9	Malonyl CoA-acyl carrier protein transacylase OS=Escherichia coli (strain K12) OX=83333 GN=fabD PE=1 SV=2	other metabolic processes	other molecular function	fabD	0.890315	-0.914313	-0.058839	0.296401	0.261405	-1.35412	-1.29595	1.49564	0.679457
P05459	Erythronate-4-phosphate dehydrogenase OS=Escherichia coli (strain K12) OX=83333 GN=pdxB PE=2 SV=2	other metabolic processes	other molecular function	pdxB	-0.454851	-0.903161	0.566575	-0.878325	-0.278113	-1.25318	0.879983	1.78066	0.540411
P27248	Aminomethyltransferase OS=Escherichia coli (strain K12) OX=83333 GN=gcvT PE=1 SV=3	other metabolic processes	other molecular function	gcvT	0.0811865	-1.41468	0.172693	1.03686	1.08661	-0.943278	-1.3345	0.365109	0.949993
P30850	Exoribonuclease 2 OS=Escherichia coli (strain K12) OX=83333 GN=rnb PE=1 SV=3	RNA metabolism OR transcription;other metabolic processes	nucleic acid binding activity;other molecular function	rnb	1.0397	-0.9892	0.641285	0.869512	0.536664	-1.62972	-1.2229	0.533792	0.22087
Q46863	Probable deoxycholate-binding periplasmic protein YgiS OS=Escherichia coli (strain K12) OX=83333 GN=ygiS PE=1 SV=1	transport	transporter activity	ygiS	-0.736237	-0.744876	-0.83529	-0.497807	-0.408264	-0.539518	1.9587	1.03837	0.764915
P0ACE0	Hydrogenase-2 large chain OS=Escherichia coli (strain K12) OX=83333 GN=hybC PE=1 SV=2	other metabolic processes	other molecular function	hybC	1.45079	0.476072	0.869673	0.229238	0.519032	0.13994	-1.39656	-1.17889	-1.10929
P0AEP3	UTP--glucose-1-phosphate uridylyltransferase OS=Escherichia coli (strain K12) OX=83333 GN=galU PE=1 SV=2	other metabolic processes	other molecular function	galU	-0.708044	1.10263	-1.03751	-0.68458	-0.957087	-0.193886	1.90099	0.245744	0.331738
P26616	NAD-dependent malic enzyme OS=Escherichia coli (strain K12) OX=83333 GN=maeA PE=1 SV=4	other metabolic processes	other molecular function	maeA	-0.898807	-0.622764	-1.50716	1.41151	0.863845	1.05229	0.0747639	0.366091	-0.739767
P63224	Phosphoheptose isomerase OS=Escherichia coli (strain K12) OX=83333 GN=gmhA PE=1 SV=1	other metabolic processes	other molecular function	gmhA	0.216864	-1.32202	-0.121571	0.054486	1.03697	-1.19687	-0.938156	0.801673	1.46863
P18843	NH(3)-dependent NAD(+) synthetase OS=Escherichia coli (strain K12) OX=83333 GN=nadE PE=1 SV=2	other metabolic processes;stress response	other molecular function	nadE	0.0441796	-0.91544	0.445763	-0.283224	-0.432492	-1.55665	-0.167151	1.69595	1.16906
P33570	Transketolase 2 OS=Escherichia coli (strain K12) OX=83333 GN=tktB PE=1 SV=1	other metabolic processes	other molecular function	tktB	0.00670475	1.09698	-0.33748	0.594798	0.934164	1.12794	-1.5204	-1.12775	-0.774952
P0ADG7	Inosine-5'-monophosphate dehydrogenase OS=Escherichia coli (strain K12) OX=83333 GN=guaB PE=1 SV=1	other metabolic processes;other biological processes	nucleic acid binding activity;other molecular function	guaB	-0.568218	1.66901	-0.729101	-0.353523	-0.321973	1.19709	0.975028	-0.900141	-0.968168
P0ADR8	Pyrimidine/purine nucleotide 5'-monophosphate nucleosidase OS=Escherichia coli (strain K12) OX=83333 GN=ppnN PE=1 SV=1		other molecular function	ppnN	0.574199	0.257452	0.114083	0.708349	1.08465	1.0339	-1.51409	-1.14993	-1.10862
P0A7K2	50S ribosomal protein L7/L12 OS=Escherichia coli (strain K12) OX=83333 GN=rplL PE=1 SV=2	protein metabolism;other metabolic processes	translation activity;nucleic acid binding activity;other molecular function	rplL	0.903216	-1.34845	0.57941	1.02578	0.841278	-0.994019	-1.46497	0.103995	0.353763
P76658	Bifunctional protein HldE OS=Escherichia coli (strain K12) OX=83333 GN=hldE PE=1 SV=1	other metabolic processes	kinase activity;other molecular function	hldE	1.97249	-0.164268	0.816249	0.30237	0.124811	-0.642455	-1.25755	-1.14665	-0.00499987
P08312	Phenylalanine--tRNA ligase alpha subunit OS=Escherichia coli (strain K12) OX=83333 GN=pheS PE=1 SV=2	protein metabolism;RNA metabolism OR transcription;other metabolic processes	nucleic acid binding activity;other molecular function	pheS	-1.04061	-0.262923	-1.30827	1.0589	0.664447	1.20383	1.07425	-0.744364	-0.645272
P16456	Selenide, water dikinase OS=Escherichia coli (strain K12) OX=83333 GN=selD PE=1 SV=1	RNA metabolism OR transcription;other metabolic processes	kinase activity;other molecular function	selD	-0.0269568	0.830112	-1.70043	-0.494614	-0.111666	1.90978	0.417882	-0.420173	-0.403941
P08957	Type I restriction enzyme EcoKI methylase subunit OS=Escherichia coli (strain K12) OX=83333 GN=hsdM PE=1 SV=1	DNA metabolism;other metabolic processes;stress response	nucleic acid binding activity;other molecular function	hsdM	-0.263477	1.56804	-1.19104	-0.299226	0.847089	-1.00178	-0.510095	-0.474962	1.32545
P0A996	Anaerobic glycerol-3-phosphate dehydrogenase subunit C OS=Escherichia coli (strain K12) OX=83333 GN=glpC PE=1 SV=1	other metabolic processes	other molecular function	glpC	1.29568	0.732068	1.13397	0.246135	0.284493	-0.0801049	-1.1758	-1.23905	-1.19738
P43329	ATP-dependent RNA helicase HrpA OS=Escherichia coli (strain K12) OX=83333 GN=hrpA PE=1 SV=3	RNA metabolism OR transcription;other metabolic processes	nucleic acid binding activity;other molecular function	hrpA	1.21369	-0.862117	0.950004	-0.307336	-0.647209	-1.59506	-0.482681	1.08097	0.649746
P45523	FKBP-type peptidyl-prolyl cis-trans isomerase FkpA OS=Escherichia coli (strain K12) OX=83333 GN=fkpA PE=1 SV=1	other biological processes	other molecular function	fkpA	0.921541	-1.38135	0.322354	0.863334	0.26945	-1.20679	-1.23321	0.334973	1.1097
P21165	Xaa-Pro dipeptidase OS=Escherichia coli (strain K12) OX=83333 GN=pepQ PE=1 SV=2	protein metabolism;other metabolic processes	other molecular function	pepQ	-0.282976	-0.827683	-0.0662114	-0.973999	-0.68705	-0.926119	0.918238	1.25024	1.59556
P0A867	Transaldolase A OS=Escherichia coli (strain K12) OX=83333 GN=talA PE=3 SV=1	other metabolic processes	other molecular function	talA	0.184111	1.14833	0.409439	0.833783	0.867115	0.359667	-1.50351	-1.13766	-1.16127
P0A6H1	ATP-dependent Clp protease ATP-binding subunit ClpX OS=Escherichia coli (strain K12) OX=83333 GN=clpX PE=1 SV=2	protein metabolism;other metabolic processes;other biological processes	other molecular function	clpX	1.2626	-0.411671	1.13859	0.666175	0.865579	-0.800779	-1.52524	-0.777969	-0.417281
P23721	Phosphoserine aminotransferase OS=Escherichia coli (strain K12) OX=83333 GN=serC PE=1 SV=4	other metabolic processes	other molecular function	serC	-0.693129	-0.970469	-1.68735	0.844094	-0.18686	0.582475	1.55137	0.480491	0.0793778
P00946	Mannose-6-phosphate isomerase OS=Escherichia coli (strain K12) OX=83333 GN=manA PE=1 SV=1	other metabolic processes	other molecular function	manA	0.4234	-0.252961	0.19845	-0.942313	-0.608353	-1.43338	-0.314853	1.54606	1.38394
P30958	Transcription-repair-coupling factor OS=Escherichia coli (strain K12) OX=83333 GN=mfd PE=1 SV=2	cell organization and biogenesis;DNA metabolism;other metabolic processes;stress response;other biological processes	nucleic acid binding activity;other molecular function	mfd	0.409994	-0.73346	0.929343	0.702925	0.950486	-0.491002	-2.1704	0.192021	0.210094
P0A8F0	Uracil phosphoribosyltransferase OS=Escherichia coli (strain K12) OX=83333 GN=upp PE=1 SV=1	other metabolic processes	other molecular function	upp	0.503656	1.27643	-2.02237	0.450219	0.941263	-0.812083	-0.500203	0.169311	-0.00622107
P07004	Gamma-glutamyl phosphate reductase OS=Escherichia coli (strain K12) OX=83333 GN=proA PE=1 SV=2	other metabolic processes	other molecular function	proA	-0.717784	-1.80705	-0.976996	0.806018	1.20915	0.550736	-0.295799	0.572637	0.65909
P23857	Thiosulfate sulfurtransferase PspE OS=Escherichia coli (strain K12) OX=83333 GN=pspE PE=1 SV=1		other molecular function	pspE	-0.345869	-0.119081	-0.967861	-1.01519	0.218906	-1.04175	1.47491	0.198826	1.59711
P0AAC0	Universal stress protein E OS=Escherichia coli (strain K12) OX=83333 GN=uspE PE=1 SV=2	stress response;other biological processes	other molecular function	uspE	0.988829	-0.189308	0.446394	1.19216	1.06354	0.0610957	-1.19234	-1.18882	-1.18154
P0A7S9	30S ribosomal protein S13 OS=Escherichia coli (strain K12) OX=83333 GN=rpsM PE=1 SV=2	protein metabolism;other metabolic processes	nucleic acid binding activity;other molecular function	rpsM	0.558266	-0.640968	1.50532	-0.0646746	0.59713	-1.52874	-1.35616	0.610234	0.319597
P0A9P4	Thioredoxin reductase OS=Escherichia coli (strain K12) OX=83333 GN=trxB PE=1 SV=2	other metabolic processes;stress response;other biological processes	other molecular function	trxB	-1.11592	0.162928	-1.2469	-0.903136	-0.306189	0.0371548	1.68509	0.835575	0.8514
P07363	Chemotaxis protein CheA OS=Escherichia coli (strain K12) OX=83333 GN=cheA PE=1 SV=3	protein metabolism;other metabolic processes;signal transduction;other biological processes	kinase activity;other molecular function	cheA	1.17566	1.67741	0.926878	-0.909418	-1.05933	-0.387808	-0.152406	-0.55045	-0.720533
P60624	50S ribosomal protein L24 OS=Escherichia coli (strain K12) OX=83333 GN=rplX PE=1 SV=2	cell organization and biogenesis;protein metabolism;other metabolic processes	nucleic acid binding activity;other molecular function	rplX	-0.806978	0.545839	-0.803746	-0.487667	-0.554399	2.25347	0.667332	-0.457106	-0.356742
P29745	Peptidase T OS=Escherichia coli (strain K12) OX=83333 GN=pepT PE=1 SV=2	protein metabolism;other metabolic processes	other molecular function	pepT	0.412743	0.314093	0.350642	1.40721	1.05229	-0.0108548	-1.493	-1.35159	-0.681536
P13033	Anaerobic glycerol-3-phosphate dehydrogenase subunit B OS=Escherichia coli (strain K12) OX=83333 GN=glpB PE=1 SV=1	other metabolic processes	other molecular function	glpB	0.648752	0.669	0.189144	1.08088	0.849107	0.407875	-1.54366	-1.08082	-1.22028
P0ACA3	Stringent starvation protein A OS=Escherichia coli (strain K12) OX=83333 GN=sspA PE=1 SV=2	stress response;other biological processes		sspA	-0.405176	-0.405794	-0.944524	0.981012	1.06374	1.79443	-0.70949	-0.593384	-0.780808
P0A805	Ribosome-recycling factor OS=Escherichia coli (strain K12) OX=83333 GN=frr PE=1 SV=1	cell organization and biogenesis;protein metabolism;other metabolic processes	translation activity	frr	0.167204	-1.0052	0.238716	-0.317767	1.29376	-1.80553	-0.35108	1.17511	0.604784
P0ABA6	ATP synthase gamma chain OS=Escherichia coli (strain K12) OX=83333 GN=atpG PE=1 SV=1	other metabolic processes;transport	transporter activity;other molecular function	atpG	-0.294346	-1.89492	-0.850106	0.613665	0.206941	-0.396753	0.375536	0.687933	1.55205
P37759	dTDP-glucose 4,6-dehydratase 1 OS=Escherichia coli (strain K12) OX=83333 GN=rfbB PE=3 SV=2	other metabolic processes	other molecular function	rfbB	1.1953	0.715557	0.451501	0.0254711	1.17514	0.0559499	-1.0482	-1.10151	-1.46922
P0AB77	2-amino-3-ketobutyrate coenzyme A ligase OS=Escherichia coli (strain K12) OX=83333 GN=kbl PE=1 SV=1	other metabolic processes	other molecular function	kbl	-0.791224	-1.26314	-1.06841	1.17807	0.837426	1.51069	-0.177632	-0.435826	0.210058
P61714	6,7-dimethyl-8-ribityllumazine synthase OS=Escherichia coli (strain K12) OX=83333 GN=ribE PE=1 SV=1	other metabolic processes	other molecular function	ribE	-0.63435	0.964562	-1.07226	-0.858774	-0.392232	0.530773	2.03845	-0.395681	-0.180492
P60785	Elongation factor 4 OS=Escherichia coli (strain K12) OX=83333 GN=lepA PE=1 SV=1	protein metabolism;other metabolic processes;stress response;other biological processes	translation activity;nucleic acid binding activity;other molecular function	lepA	0.60522	-0.067464	0.958034	0.991929	1.36899	-0.741228	-0.89679	-1.24776	-0.97093
P0ACF4	DNA-binding protein HU-beta OS=Escherichia coli (strain K12) OX=83333 GN=hupB PE=1 SV=1	cell organization and biogenesis;DNA metabolism;RNA metabolism OR transcription;other metabolic processes;stress response	nucleic acid binding activity;other molecular function	hupB	0.35321	-0.794805	-0.539864	-0.798781	-0.959396	-0.88395	1.01164	1.00793	1.60403
P0A7J7	50S ribosomal protein L11 OS=Escherichia coli (strain K12) OX=83333 GN=rplK PE=1 SV=2	cell organization and biogenesis;protein metabolism;other metabolic processes;stress response	nucleic acid binding activity;other molecular function	rplK	0.481428	1.5	1.50196	-1.03014	-0.58844	-0.0280914	0.0777915	-1.04498	-0.869525
P24215	Mannonate dehydratase OS=Escherichia coli (strain K12) OX=83333 GN=uxuA PE=1 SV=2	other metabolic processes;stress response	other molecular function	uxuA	-1.21182	1.09657	-1.13361	-0.432949	-0.515922	1.3663	1.27414	-0.188598	-0.254111
P26646	Probable acrylyl-CoA reductase AcuI OS=Escherichia coli (strain K12) OX=83333 GN=acuI PE=1 SV=1		other molecular function	acuI	0.519578	0.894328	0.570964	0.652097	0.408082	0.0639253	-0.236628	-2.39199	-0.480354
P0A6V1	Glucose-1-phosphate adenylyltransferase OS=Escherichia coli (strain K12) OX=83333 GN=glgC PE=1 SV=2	other metabolic processes	other molecular function	glgC	-0.746194	0.689083	-0.232755	-0.678112	-0.542458	-1.10264	1.57392	1.5012	-0.46204
P02942	Methyl-accepting chemotaxis protein I OS=Escherichia coli (strain K12) OX=83333 GN=tsr PE=1 SV=2	cell organization and biogenesis;signal transduction;other biological processes	other molecular function	tsr	1.501	0.831487	0.675266	1.0571	-0.774918	-0.593936	-0.735084	-0.798844	-1.16207
P00926	D-serine dehydratase OS=Escherichia coli (strain K12) OX=83333 GN=dsdA PE=1 SV=3	other metabolic processes;stress response;other biological processes	other molecular function	dsdA	0.969559	1.54695	1.36966	-0.59826	-0.37491	-1.02351	-0.557469	-0.512776	-0.819251
P77783	Probable dimethyl sulfoxide reductase chain YnfF OS=Escherichia coli (strain K12) OX=83333 GN=ynfF PE=1 SV=4	other metabolic processes	other molecular function	ynfF	0.514758	-0.88169	0.25088	0.985537	1.30446	-0.487526	-1.97887	0.0334673	0.258985
P0AET8	7alpha-hydroxysteroid dehydrogenase OS=Escherichia coli (strain K12) OX=83333 GN=hdhA PE=1 SV=1	other metabolic processes	other molecular function	hdhA	-0.982447	0.777792	-1.79921	1.12004	0.675492	-0.0628514	0.853451	-0.829665	0.2474
P0A9K3	PhoH-like protein OS=Escherichia coli (strain K12) OX=83333 GN=ybeZ PE=1 SV=2		other molecular function	ybeZ	1.50946	0.859156	0.847061	0.379015	0.36809	-0.857096	-1.09725	-0.879262	-1.12918
P23893	Glutamate-1-semialdehyde 2,1-aminomutase OS=Escherichia coli (strain K12) OX=83333 GN=hemL PE=1 SV=2	other metabolic processes	other molecular function	hemL	0.856541	-0.923703	0.507374	-0.91922	-0.349248	-1.43216	-0.212795	1.10627	1.36694
P60240	RNA polymerase-associated protein RapA OS=Escherichia coli (strain K12) OX=83333 GN=rapA PE=1 SV=2	cell organization and biogenesis;other biological processes	nucleic acid binding activity;other molecular function	rapA	-0.0158621	-0.933835	0.125372	1.1754	1.81311	-0.852994	-1.27998	0.180107	-0.211324
P68919	50S ribosomal protein L25 OS=Escherichia coli (strain K12) OX=83333 GN=rplY PE=1 SV=1	cell organization and biogenesis;protein metabolism;other metabolic processes;other biological processes	nucleic acid binding activity;other molecular function	rplY	-0.734367	1.56043	-0.00351727	-0.921307	-0.424025	0.656501	1.48782	-0.6732	-0.948337
P0ADY3	50S ribosomal protein L14 OS=Escherichia coli (strain K12) OX=83333 GN=rplN PE=1 SV=1	protein metabolism;other metabolic processes	nucleic acid binding activity;other molecular function	rplN	-0.586042	-0.40694	-0.0435474	-1.08897	-0.561347	-0.114889	-0.505306	2.00798	1.29906
P0ACD8	Hydrogenase-1 large chain OS=Escherichia coli (strain K12) OX=83333 GN=hyaB PE=1 SV=1	other metabolic processes;stress response	other molecular function	hyaB	0.397934	-1.16285	0.624569	-0.0257053	0.440861	-1.26336	-1.28443	1.3305	0.942475
P0C0V0	Periplasmic serine endoprotease DegP OS=Escherichia coli (strain K12) OX=83333 GN=degP PE=1 SV=1	protein metabolism;other metabolic processes;stress response;other biological processes	other molecular function	degP	0.296448	-1.23347	-0.00600543	1.25375	1.46343	-0.547256	-1.51825	0.268376	0.0229733
P0A7B1	Polyphosphate kinase OS=Escherichia coli (strain K12) OX=83333 GN=ppk PE=1 SV=2	protein metabolism;other metabolic processes	kinase activity;other molecular function	ppk	0.0245725	-1.31509	-1.07119	1.23192	-0.0667695	-0.674777	-0.518381	1.09235	1.29736
P00370	NADP-specific glutamate dehydrogenase OS=Escherichia coli (strain K12) OX=83333 GN=gdhA PE=1 SV=1	other metabolic processes	other molecular function	gdhA	-0.418545	-1.7287	-0.57442	1.01507	1.51777	-0.883262	0.279233	0.392143	0.400699
P0A794	Pyridoxine 5'-phosphate synthase OS=Escherichia coli (strain K12) OX=83333 GN=pdxJ PE=1 SV=2	other metabolic processes	other molecular function	pdxJ	-1.10479	-0.274477	-1.0982	-0.512539	-0.196635	-0.01549	2.1164	0.795756	0.289984
Q46857	2,5-diketo-D-gluconic acid reductase A OS=Escherichia coli (strain K12) OX=83333 GN=dkgA PE=1 SV=3	other metabolic processes	other molecular function	dkgA	-0.370399	1.69013	-0.560318	-0.0684274	-0.087328	0.801743	1.02888	-1.30601	-1.12826
P0A9Q5	Acetyl-coenzyme A carboxylase carboxyl transferase subunit beta OS=Escherichia coli (strain K12) OX=83333 GN=accD PE=1 SV=1	other metabolic processes;other biological processes	nucleic acid binding activity;other molecular function	accD	-0.778281	-1.26051	-0.514756	1.45413	1.4932	0.376852	-0.899672	-0.279376	0.408419
P0A6T3	Galactokinase OS=Escherichia coli (strain K12) OX=83333 GN=galK PE=1 SV=2	other metabolic processes	kinase activity;other molecular function	galK	1.6007	0.780623	0.449516	0.526156	-0.280397	-1.5327	-1.36803	0.0438107	-0.219686
P0AGD3	Superoxide dismutase [Fe] OS=Escherichia coli (strain K12) OX=83333 GN=sodB PE=1 SV=2	other metabolic processes;stress response	other molecular function	sodB	-0.524624	-0.755262	-0.345938	-0.761709	-0.541396	-0.857437	0.606086	1.56066	1.61962
P0A6R0	Beta-ketoacyl-[acyl-carrier-protein] synthase III OS=Escherichia coli (strain K12) OX=83333 GN=fabH PE=1 SV=1	other metabolic processes	other molecular function	fabH	-0.411133	-0.532131	-0.593467	2.08226	-0.401598	0.995303	-0.234775	-1.24082	0.336368
P0A993	Fructose-1,6-bisphosphatase class 1 OS=Escherichia coli (strain K12) OX=83333 GN=fbp PE=1 SV=1	other metabolic processes	other molecular function	fbp	0.642669	-1.1913	0.00763299	0.710993	1.52357	-0.591455	-1.6069	0.627617	-0.122814
P0AG44	50S ribosomal protein L17 OS=Escherichia coli (strain K12) OX=83333 GN=rplQ PE=1 SV=1	cell organization and biogenesis;protein metabolism;other metabolic processes	other molecular function	rplQ	-0.617925	0.850425	-0.560896	-0.475963	-0.374971	1.63869	1.3611	-0.814715	-1.00575
P0A9C3	Aldose 1-epimerase OS=Escherichia coli (strain K12) OX=83333 GN=galM PE=1 SV=1	other metabolic processes	other molecular function	galM	1.49128	-0.533145	0.601849	-0.620967	-0.362736	-1.11895	-1.14584	0.286617	1.40189
P0A6W9	Glutamate--cysteine ligase OS=Escherichia coli (strain K12) OX=83333 GN=gshA PE=1 SV=1	other metabolic processes;stress response;other biological processes	other molecular function	gshA	-0.559196	-0.0115937	-1.44492	1.99016	0.110109	-0.988562	0.658123	0.427817	-0.181941
P0A998	Bacterial non-heme ferritin OS=Escherichia coli (strain K12) OX=83333 GN=ftnA PE=1 SV=1	stress response;transport;other biological processes	other molecular function	ftnA	-0.282699	1.23435	-0.426895	-1.30769	-0.897667	-0.237761	1.83504	-0.326424	0.409743
Q46800	Putative xanthine dehydrogenase FAD-binding subunit XdhB OS=Escherichia coli (strain K12) OX=83333 GN=xdhB PE=4 SV=1	other metabolic processes	other molecular function	xdhB	0.120343	-0.58405	-0.561888	-0.8002	-0.688733	-1.10251	0.571057	1.65222	1.39376
Q46851	L-glyceraldehyde 3-phosphate reductase OS=Escherichia coli (strain K12) OX=83333 GN=gpr PE=1 SV=1	other metabolic processes;stress response	other molecular function	gpr	1.40196	-1.24856	0.907204	0.592208	0.7066	-1.14388	-1.21889	-0.0631645	0.0665276
P62620	4-hydroxy-3-methylbut-2-en-1-yl diphosphate synthase (flavodoxin) OS=Escherichia coli (strain K12) OX=83333 GN=ispG PE=1 SV=1	other metabolic processes	other molecular function	ispG	-0.909561	-1.32219	-1.58725	0.745404	1.00285	0.627211	0.889121	0.332873	0.221542
P02413	50S ribosomal protein L15 OS=Escherichia coli (strain K12) OX=83333 GN=rplO PE=1 SV=1	protein metabolism;other metabolic processes	nucleic acid binding activity;other molecular function	rplO	-0.236785	1.54796	-0.168763	0.317303	1.31533	-1.24369	0.424466	-1.13438	-0.821441
P30177	Uncharacterized protein YbiB OS=Escherichia coli (strain K12) OX=83333 GN=ybiB PE=1 SV=1	other metabolic processes	nucleic acid binding activity;other molecular function	ybiB	0.0184177	-0.922989	-0.208084	0.967098	0.574033	-1.35758	-1.22841	0.795722	1.36179
P09372	Protein GrpE OS=Escherichia coli (strain K12) OX=83333 GN=grpE PE=1 SV=1	cell organization and biogenesis;stress response;other biological processes	other molecular function	grpE	1.44296	-1.09071	-0.573027	-1.12435	1.03982	-0.930669	-0.252852	0.654701	0.83412
P0A7W7	30S ribosomal protein S8 OS=Escherichia coli (strain K12) OX=83333 GN=rpsH PE=1 SV=2	cell organization and biogenesis;protein metabolism;other metabolic processes;other biological processes	nucleic acid binding activity;other molecular function	rpsH	-0.0949383	0.114684	0.282223	1.30305	0.931881	1.02104	-0.974817	-1.25402	-1.3291
Q59385	Copper-exporting P-type ATPase OS=Escherichia coli (strain K12) OX=83333 GN=copA PE=1 SV=4	stress response;transport;other biological processes	transporter activity;other molecular function	copA	0.691237	-1.17839	0.949022	0.388979	0.232027	0.645685	-2.12769	0.245201	0.153931
P0A9Q9	Aspartate-semialdehyde dehydrogenase OS=Escherichia coli (strain K12) OX=83333 GN=asd PE=1 SV=1	other metabolic processes;stress response	other molecular function	asd	0.303448	-0.999916	-0.293211	0.0724133	0.458519	-1.75683	-0.344157	1.02924	1.53049
P62768	UPF0325 protein YaeH OS=Escherichia coli (strain K12) OX=83333 GN=yaeH PE=3 SV=1			yaeH	0.965436	0.072559	0.902971	-0.592215	-1.2033	-1.63603	0.303378	-0.104714	1.29192
P0AE18	Methionine aminopeptidase OS=Escherichia coli (strain K12) OX=83333 GN=map PE=1 SV=1	protein metabolism;other metabolic processes	other molecular function	map	-0.999824	-0.278274	-0.909542	1.1469	0.887893	1.64077	0.102398	-0.906359	-0.683966
P0A7I4	Peptide chain release factor RF3 OS=Escherichia coli (strain K12) OX=83333 GN=prfC PE=1 SV=2	cell organization and biogenesis;protein metabolism;other metabolic processes;other biological processes	nucleic acid binding activity;other molecular function	prfC	0.328913	-0.855729	0.0148752	-0.450549	-0.435417	-1.02048	-0.779347	1.64995	1.54778
P0ABJ9	Cytochrome bd-I ubiquinol oxidase subunit 1 OS=Escherichia coli (strain K12) OX=83333 GN=cydA PE=1 SV=1	other metabolic processes	other molecular function	cydA	-1.13671	1.0024	-1.10749	-0.440331	-0.453455	0.755062	1.84213	-0.171896	-0.2897
P0AGJ5	Uncharacterized tRNA/rRNA methyltransferase YfiF OS=Escherichia coli (strain K12) OX=83333 GN=yfiF PE=1 SV=1	RNA metabolism OR transcription;other metabolic processes	nucleic acid binding activity;other molecular function	yfiF	-0.976543	0.534355	-0.445685	0.301105	-1.08493	-1.14844	1.79445	0.1741	0.851587
P76015	PEP-dependent dihydroxyacetone kinase, dihydroxyacetone-binding subunit DhaK OS=Escherichia coli (strain K12) OX=83333 GN=dhaK PE=1 SV=2	other metabolic processes;stress response	kinase activity;other molecular function	dhaK	1.93229	-0.751667	-0.329801	1.17757	-0.258149	-1.30159	-0.283471	-0.509445	0.324273
P0A817	S-adenosylmethionine synthase OS=Escherichia coli (strain K12) OX=83333 GN=metK PE=1 SV=2	other metabolic processes	other molecular function	metK	0.708748	-1.24322	0.194296	1.29079	1.13987	-0.410107	-1.66435	-0.0805535	0.0645326
P04425	Glutathione synthetase OS=Escherichia coli (strain K12) OX=83333 GN=gshB PE=1 SV=1	other metabolic processes	other molecular function	gshB	0.0180798	-1.2648	-0.544938	0.24159	1.22619	-1.34849	-0.5099	1.29304	0.88922
P0AB91	Phospho-2-dehydro-3-deoxyheptonate aldolase, Phe-sensitive OS=Escherichia coli (strain K12) OX=83333 GN=aroG PE=1 SV=1	other metabolic processes	other molecular function	aroG	-0.0289824	-1.45729	-0.519507	-0.366028	0.986978	-1.08767	-0.0983668	1.29282	1.27804
P0A8A0	Probable transcriptional regulatory protein YebC OS=Escherichia coli (strain K12) OX=83333 GN=yebC PE=1 SV=1	other biological processes	nucleic acid binding activity	yebC	-0.86458	-1.05972	-0.0627986	-0.669388	-0.945096	0.102205	1.77144	0.596636	1.1313
P0A6G7	ATP-dependent Clp protease proteolytic subunit OS=Escherichia coli (strain K12) OX=83333 GN=clpP PE=1 SV=1	protein metabolism;other metabolic processes;stress response;other biological processes	other molecular function	clpP	-0.610728	1.35533	-0.855123	-0.799001	-0.607242	1.0313	1.55168	-0.455535	-0.610676
P0ACJ8	DNA-binding transcriptional dual regulator CRP OS=Escherichia coli (strain K12) OX=83333 GN=crp PE=1 SV=1	RNA metabolism OR transcription;other metabolic processes;other biological processes	nucleic acid binding activity;other molecular function	crp	0.344135	-0.510072	0.0137747	1.74845	1.23453	0.150416	-1.17841	-0.944442	-0.858387
P37666	Glyoxylate/hydroxypyruvate reductase B OS=Escherichia coli (strain K12) OX=83333 GN=ghrB PE=1 SV=3	other metabolic processes	other molecular function	ghrB	0.0328585	0.489889	-0.783205	-0.398044	-1.03901	-1.44219	1.59034	0.996249	0.553111
P31142	3-mercaptopyruvate sulfurtransferase OS=Escherichia coli (strain K12) OX=83333 GN=sseA PE=1 SV=3	DNA metabolism;other metabolic processes;stress response;other biological processes	other molecular function	sseA	-0.683934	0.229412	-0.924962	-0.478271	-0.562083	0.602566	2.3547	-0.385454	-0.151975
P23839	UPF0701 protein YicC OS=Escherichia coli (strain K12) OX=83333 GN=yicC PE=1 SV=2			yicC	-1.04587	-0.851295	-1.06138	1.17377	0.331728	-0.955303	0.469902	1.49598	0.442471
P0ABK9	Cytochrome c-552 OS=Escherichia coli (strain K12) OX=83333 GN=nrfA PE=1 SV=1	other metabolic processes	other molecular function	nrfA	1.24162	1.05911	1.02432	0.022972	0.0790583	0.142106	-1.11977	-1.28283	-1.16659
Q46807	Carbamate kinase-like protein YqeA OS=Escherichia coli (strain K12) OX=83333 GN=yqeA PE=3 SV=1	other metabolic processes	kinase activity	yqeA	0.661539	-0.0624763	-0.80116	-0.894548	-0.479622	1.83651	0.521949	-1.37477	0.592586
P39265	D-allose-binding periplasmic protein OS=Escherichia coli (strain K12) OX=83333 GN=alsB PE=1 SV=1	transport	other molecular function	alsB	-0.66389	-0.0433802	-0.876439	-1.06075	-0.771206	-0.352268	1.62711	1.12576	1.01506
P0A9D2	Glutathione S-transferase GstA OS=Escherichia coli (strain K12) OX=83333 GN=gstA PE=1 SV=1	stress response	other molecular function	gstA	-1.33935	0.329429	-0.966104	-0.824189	0.064164	1.4707	1.47535	0.139122	-0.349121
P23830	CDP-diacylglycerol--serine O-phosphatidyltransferase OS=Escherichia coli (strain K12) OX=83333 GN=pssA PE=1 SV=2	other metabolic processes	other molecular function	pssA	-0.469209	0.504598	-0.488168	0.271543	0.0240665	2.36194	-0.817476	-0.653146	-0.734149
P0A940	Outer membrane protein assembly factor BamA OS=Escherichia coli (strain K12) OX=83333 GN=bamA PE=1 SV=1	cell adhesion;cell organization and biogenesis		bamA	1.43063	-0.587431	0.522673	0.418818	0.799785	0.404895	-1.63073	-1.30132	-0.0573148
P0C018	50S ribosomal protein L18 OS=Escherichia coli (strain K12) OX=83333 GN=rplR PE=1 SV=1	protein metabolism;other metabolic processes	nucleic acid binding activity;other molecular function	rplR	-0.896525	1.2259	-0.921664	-0.0686482	-0.141951	1.54218	0.960807	-1.04041	-0.659687
P0A6J8	D-alanine--D-alanine ligase A OS=Escherichia coli (strain K12) OX=83333 GN=ddlA PE=1 SV=1	cell organization and biogenesis;other metabolic processes;other biological processes	other molecular function	ddlA	0.24319	-0.546913	0.0741994	-0.483543	-0.537768	2.52269	-0.797894	-0.224148	-0.249811
P07024	Protein UshA OS=Escherichia coli (strain K12) OX=83333 GN=ushA PE=1 SV=2	other metabolic processes	other molecular function	ushA	-0.61547	-0.848126	-0.794371	-0.0609307	0.174506	2.39184	0.488007	-0.427718	-0.307736
P0A800	DNA-directed RNA polymerase subunit omega OS=Escherichia coli (strain K12) OX=83333 GN=rpoZ PE=1 SV=1	cell organization and biogenesis;RNA metabolism OR transcription;other metabolic processes;stress response;other biological processes	nucleic acid binding activity;other molecular function	rpoZ	-0.869264	-0.550688	-1.23791	1.01684	0.856146	1.79199	-0.556552	-0.12714	-0.323418
P07003	Pyruvate dehydrogenase [ubiquinone] OS=Escherichia coli (strain K12) OX=83333 GN=poxB PE=1 SV=1	other metabolic processes	other molecular function	poxB	0.518785	0.669245	0.401534	-0.0376241	0.467908	1.54775	-0.774818	-1.44985	-1.34292
P36767	Recombination-associated protein RdgC OS=Escherichia coli (strain K12) OX=83333 GN=rdgC PE=1 SV=1	DNA metabolism;other metabolic processes;other biological processes	nucleic acid binding activity	rdgC	-0.918138	-0.64179	-0.530407	-0.747603	-0.610789	-0.517023	1.44152	1.28037	1.24386
P0A7K6	50S ribosomal protein L19 OS=Escherichia coli (strain K12) OX=83333 GN=rplS PE=1 SV=2	cell organization and biogenesis;protein metabolism;other metabolic processes	nucleic acid binding activity;other molecular function	rplS	1.15833	0.60791	1.30444	-0.153882	0.102341	-1.89639	-0.581146	-0.756764	0.215164
P68767	Cytosol aminopeptidase OS=Escherichia coli (strain K12) OX=83333 GN=pepA PE=1 SV=1	protein metabolism;DNA metabolism;RNA metabolism OR transcription;other metabolic processes;other biological processes	nucleic acid binding activity;other molecular function	pepA	0.153443	-0.730964	-0.344231	1.19578	1.13153	1.03421	-1.82608	-0.409206	-0.204484
P0ABS1	RNA polymerase-binding transcription factor DksA OS=Escherichia coli (strain K12) OX=83333 GN=dksA PE=1 SV=1	DNA metabolism;other metabolic processes;stress response;other biological processes	other molecular function	dksA	-1.08006	0.403558	-0.359818	0.595969	0.247249	1.59912	0.781701	-1.62468	-0.563029
P0ACJ0	Leucine-responsive regulatory protein OS=Escherichia coli (strain K12) OX=83333 GN=lrp PE=1 SV=2	RNA metabolism OR transcription;other metabolic processes;other biological processes	nucleic acid binding activity;other molecular function	lrp	-0.500951	-0.921902	-0.601925	1.60106	1.54996	0.61192	-0.92538	-0.335753	-0.477029
P0AF18	N-acetylglucosamine-6-phosphate deacetylase OS=Escherichia coli (strain K12) OX=83333 GN=nagA PE=1 SV=1	cell organization and biogenesis;other metabolic processes	other molecular function	nagA	-0.587484	-0.459602	-1.22486	2.29429	0.0357083	0.656299	-0.401568	-0.0196094	-0.293169
P52643	D-lactate dehydrogenase OS=Escherichia coli (strain K12) OX=83333 GN=ldhA PE=1 SV=1	other metabolic processes;stress response	other molecular function	ldhA	-0.388744	-1.23388	-0.533317	0.161682	-0.128125	-1.37789	1.21132	1.06112	1.22784
P0AE06	Multidrug efflux pump subunit AcrA OS=Escherichia coli (strain K12) OX=83333 GN=acrA PE=1 SV=1	transport;other biological processes	transporter activity;other molecular function	acrA	-0.79932	-0.735122	-0.710065	-0.658777	-0.56197	0.0345483	2.18817	0.673516	0.569017
P37647	2-dehydro-3-deoxygluconokinase OS=Escherichia coli (strain K12) OX=83333 GN=kdgK PE=1 SV=1	other metabolic processes;stress response	kinase activity;other molecular function	kdgK	-0.122085	1.02276	-0.821084	-0.351209	0.485077	1.98886	-0.28995	-1.09407	-0.818297
Q46808	Uncharacterized protein YqeB OS=Escherichia coli (strain K12) OX=83333 GN=yqeB PE=4 SV=1			yqeB	-0.134667	-1.25918	0.360508	-0.442982	-0.00149481	-0.807051	-0.728754	1.92321	1.0904
P25437	S-(hydroxymethyl)glutathione dehydrogenase OS=Escherichia coli (strain K12) OX=83333 GN=frmA PE=1 SV=3	other metabolic processes	other molecular function	frmA	1.12022	-1.20542	0.364145	0.539994	1.29515	-1.20938	-1.26677	0.350756	0.0113093
P0A6J5	D-amino acid dehydrogenase OS=Escherichia coli (strain K12) OX=83333 GN=dadA PE=1 SV=1	other metabolic processes	other molecular function	dadA	-0.245308	-0.842261	-0.123033	0.0332488	0.294652	2.46917	-0.885527	-0.331162	-0.36978
P0A6W5	Transcription elongation factor GreA OS=Escherichia coli (strain K12) OX=83333 GN=greA PE=1 SV=1	RNA metabolism OR transcription;other metabolic processes;other biological processes	nucleic acid binding activity;other molecular function	greA	-0.240371	-1.55678	-0.370308	0.265245	0.861788	-1.18718	-0.235935	1.4174	1.04615
P0AEK2	3-oxoacyl-[acyl-carrier-protein] reductase FabG OS=Escherichia coli (strain K12) OX=83333 GN=fabG PE=1 SV=1	other metabolic processes	other molecular function	fabG	1.02237	1.2949	0.429959	-0.509405	-0.556923	0.807062	0.266892	-1.43335	-1.32151
P31663	Pantothenate synthetase OS=Escherichia coli (strain K12) OX=83333 GN=panC PE=1 SV=1	other metabolic processes	other molecular function	panC	0.277539	-1.19007	-1.48647	0.202318	0.433583	-0.548815	-0.270159	0.866503	1.71557
P23882	Methionyl-tRNA formyltransferase OS=Escherichia coli (strain K12) OX=83333 GN=fmt PE=1 SV=4	protein metabolism;RNA metabolism OR transcription;other metabolic processes	other molecular function	fmt	0.246148	-1.17444	-0.329705	2.42223	0.208612	-0.342514	-0.485464	-0.132356	-0.412514
P69922	L-fucose isomerase OS=Escherichia coli (strain K12) OX=83333 GN=fucI PE=1 SV=1	other metabolic processes	other molecular function	fucI	0.984536	-0.891009	0.168017	-0.626119	-0.297294	-1.48047	-0.438895	1.36923	1.212
P29217	UPF0502 protein YceH OS=Escherichia coli (strain K12) OX=83333 GN=yceH PE=1 SV=3			yceH	1.45701	-1.93885	0.277955	0.089212	0.645319	-0.11446	-1.06896	0.678146	-0.0253642
P10121	Signal recognition particle receptor FtsY OS=Escherichia coli (strain K12) OX=83333 GN=ftsY PE=1 SV=1	transport	other molecular function	ftsY	0.148862	0.249462	-0.726768	0.578764	1.01678	1.19148	0.481222	-1.62189	-1.31791
P69924	Ribonucleoside-diphosphate reductase 1 subunit beta OS=Escherichia coli (strain K12) OX=83333 GN=nrdB PE=1 SV=2	DNA metabolism;other metabolic processes	other molecular function	nrdB	-0.325613	-1.45986	-1.28966	-0.00594093	0.00135472	-0.350285	1.10012	1.32679	1.00309
P06149	Quinone-dependent D-lactate dehydrogenase OS=Escherichia coli (strain K12) OX=83333 GN=dld PE=1 SV=3	other metabolic processes;transport	other molecular function	dld	-1.74537	-0.499691	-0.975264	0.584325	0.882488	1.56383	0.394833	-0.173806	-0.0313434
P0A7G6	Protein RecA OS=Escherichia coli (strain K12) OX=83333 GN=recA PE=1 SV=2	DNA metabolism;other metabolic processes;stress response;other biological processes	nucleic acid binding activity;other molecular function	recA	-0.259424	-0.892965	0.122125	0.751136	1.70505	1.15833	-1.06155	-0.864073	-0.658625
P52647	Probable pyruvate-flavodoxin oxidoreductase OS=Escherichia coli (strain K12) OX=83333 GN=ydbK PE=3 SV=2	other metabolic processes;stress response	other molecular function	ydbK	1.58474	-0.888537	1.19906	-0.0513959	-0.0572297	-1.09516	-1.26115	-0.104589	0.67426
P36659	Curved DNA-binding protein OS=Escherichia coli (strain K12) OX=83333 GN=cbpA PE=1 SV=2	other biological processes	nucleic acid binding activity;other molecular function	cbpA	-0.474266	-1.15489	0.598899	-0.095415	0.371776	-0.0889964	-1.44559	0.363508	1.92497
P0ACY1	Putative NAD(P)H nitroreductase YdjA OS=Escherichia coli (strain K12) OX=83333 GN=ydjA PE=1 SV=1		other molecular function	ydjA	-0.888246	-0.00813868	-0.798115	-0.934644	-0.685638	0.479047	2.18897	0.31707	0.329693
P0A862	Thiol peroxidase OS=Escherichia coli (strain K12) OX=83333 GN=tpx PE=1 SV=2	stress response;other biological processes	other molecular function	tpx	0.609136	-1.06282	-0.0405764	0.015729	0.192837	-1.23125	-1.15035	1.51228	1.15501
P0A7U3	30S ribosomal protein S19 OS=Escherichia coli (strain K12) OX=83333 GN=rpsS PE=1 SV=2	cell organization and biogenesis;protein metabolism;other metabolic processes	nucleic acid binding activity;other molecular function	rpsS	-0.58947	0.109727	-0.827959	0.289434	1.14693	1.96206	-0.292093	-0.85942	-0.939215
P0AF36	Cell division protein ZapB OS=Escherichia coli (strain K12) OX=83333 GN=zapB PE=1 SV=1	cell cycle OR cell proliferation;cell organization and biogenesis	other molecular function	zapB	0.521332	-1.40161	-1.17237	1.14244	-0.510498	-0.609674	0.446917	1.49827	0.085192
P75864	Ribosomal RNA large subunit methyltransferase K/L OS=Escherichia coli (strain K12) OX=83333 GN=rlmL PE=1 SV=1	RNA metabolism OR transcription;other metabolic processes	nucleic acid binding activity;other molecular function	rlmL	-0.161492	-1.07265	-0.216691	0.342513	0.234306	-1.88313	0.329959	1.17162	1.25556
P0AFP6	GTP cyclohydrolase 1 type 2 homolog OS=Escherichia coli (strain K12) OX=83333 GN=ybgI PE=1 SV=1	cell organization and biogenesis;DNA metabolism;other metabolic processes;stress response;other biological processes	other molecular function	ybgI	0.00539189	-0.954358	0.244272	-0.154766	0.0594207	-1.51425	-0.595957	1.21102	1.69922
P0AEU7	Chaperone protein Skp OS=Escherichia coli (strain K12) OX=83333 GN=skp PE=1 SV=1	cell organization and biogenesis;protein metabolism;other metabolic processes;other biological processes	other molecular function	skp	-1.41791	0.399319	0.175514	0.462201	0.507862	-0.155249	1.8541	-0.597424	-1.22841
P0A7A9	Inorganic pyrophosphatase OS=Escherichia coli (strain K12) OX=83333 GN=ppa PE=1 SV=2	other metabolic processes	other molecular function	ppa	1.49076	0.419303	1.50746	-0.376536	0.231885	-0.678067	-1.39832	-0.636785	-0.559704
P37773	UDP-N-acetylmuramate--L-alanyl-gamma-D-glutamyl-meso-2,6-diaminoheptandioate ligase OS=Escherichia coli (strain K12) OX=83333 GN=mpl PE=1 SV=3	cell cycle OR cell proliferation;cell organization and biogenesis;other metabolic processes;other biological processes	other molecular function	mpl	-0.0728923	-0.263905	0.636365	1.01489	1.37496	-0.85863	-1.24058	-1.33171	0.741503
P0A7A7	Glycerol-3-phosphate acyltransferase OS=Escherichia coli (strain K12) OX=83333 GN=plsB PE=1 SV=2	other metabolic processes	other molecular function	plsB	0.300572	1.80925	-0.257463	0.32349	0.736362	-1.25057	0.192275	-0.377537	-1.47638
P64557	Uncharacterized protein YgfM OS=Escherichia coli (strain K12) OX=83333 GN=ygfM PE=4 SV=1		other molecular function	ygfM	0.54236	0.538643	-0.523323	-1.38588	-0.722026	-0.964545	-0.201578	1.21745	1.4989
Q46829	6-phospho-beta-glucosidase BglA OS=Escherichia coli (strain K12) OX=83333 GN=bglA PE=1 SV=2	other metabolic processes	other molecular function	bglA	0.0761938	-1.27691	-0.0706296	1.28632	1.6267	-0.0845585	-1.37512	0.176654	-0.358654
P12281	Molybdopterin molybdenumtransferase OS=Escherichia coli (strain K12) OX=83333 GN=moeA PE=1 SV=1	protein metabolism;other metabolic processes	other molecular function	moeA	-0.504259	-0.867983	-0.383923	-0.438516	-0.994614	-0.718463	1.18708	1.22436	1.49632
P0ADE6	Potassium binding protein Kbp OS=Escherichia coli (strain K12) OX=83333 GN=kbp PE=1 SV=2	other biological processes	other molecular function	kbp	1.4386	-0.189482	1.53384	0.139103	0.498451	-0.834839	-1.34344	-0.60245	-0.639786
P0AFK0	Metalloprotease PmbA OS=Escherichia coli (strain K12) OX=83333 GN=pmbA PE=1 SV=1	protein metabolism;other metabolic processes	other molecular function	pmbA	-0.542651	-0.971541	-0.578287	1.81927	1.47553	-0.698341	-0.65335	0.160084	-0.0107132
P77804	Protein YdgA OS=Escherichia coli (strain K12) OX=83333 GN=ydgA PE=1 SV=1	other biological processes	other molecular function	ydgA	1.64095	-0.405492	0.866064	-0.371038	-0.360501	-1.28593	-1.28705	0.387694	0.815308
P0AE52	Peroxiredoxin Bcp OS=Escherichia coli (strain K12) OX=83333 GN=bcp PE=1 SV=1	stress response;other biological processes	other molecular function	bcp	-0.426066	0.747172	-0.386806	-1.02083	-0.769243	1.951	0.952395	-0.851323	-0.196296
P22255	3'(2'),5'-bisphosphate nucleotidase CysQ OS=Escherichia coli (strain K12) OX=83333 GN=cysQ PE=1 SV=2	other metabolic processes	other molecular function	cysQ	1.17361	1.21562	0.358005	-0.112048	0.170862	0.771323	-1.04842	-1.46828	-1.06067
P75823	Low specificity L-threonine aldolase OS=Escherichia coli (strain K12) OX=83333 GN=ltaE PE=1 SV=1	other metabolic processes	other molecular function	ltaE	0.360548	-0.354473	0.436584	-1.79171	-0.710884	-0.493321	1.76898	0.111097	0.673174
P0ABU0	1,4-dihydroxy-2-naphthoyl-CoA synthase OS=Escherichia coli (strain K12) OX=83333 GN=menB PE=1 SV=1	other metabolic processes	other molecular function	menB	-0.527463	0.340121	-0.559902	0.205149	0.541666	2.18788	-0.239704	-0.645268	-1.30248
P39173	Putative glucose-6-phosphate 1-epimerase OS=Escherichia coli (strain K12) OX=83333 GN=yeaD PE=1 SV=2	other metabolic processes;stress response	other molecular function	yeaD	0.948369	-1.25758	0.140953	0.793385	0.948277	-1.24478	-1.36893	0.465413	0.574885
Q57261	tRNA pseudouridine synthase D OS=Escherichia coli (strain K12) OX=83333 GN=truD PE=1 SV=1	RNA metabolism OR transcription;other metabolic processes	nucleic acid binding activity;other molecular function	truD	1.7586	-0.368733	0.541818	-0.690115	-0.724586	-0.84352	1.45742	-0.538169	-0.592709
P0AFI2	DNA topoisomerase 4 subunit A OS=Escherichia coli (strain K12) OX=83333 GN=parC PE=1 SV=1	cell cycle OR cell proliferation;cell organization and biogenesis;DNA metabolism;other metabolic processes;other biological processes	nucleic acid binding activity;other molecular function	parC	-0.549559	-0.149077	-0.193565	1.4067	1.39124	-1.77938	0.529103	-0.505217	-0.150241
P0AF28	Nitrate/nitrite response regulator protein NarL OS=Escherichia coli (strain K12) OX=83333 GN=narL PE=1 SV=1	RNA metabolism OR transcription;other metabolic processes;signal transduction;other biological processes	nucleic acid binding activity;other molecular function	narL	-0.276714	-0.484674	-0.776062	-0.472915	-0.708941	-1.01392	0.660609	1.24042	1.83219
P07913	L-threonine 3-dehydrogenase OS=Escherichia coli (strain K12) OX=83333 GN=tdh PE=1 SV=1	other metabolic processes	other molecular function	tdh	0.0185523	-1.24123	-0.787477	0.978906	0.244692	-0.959291	-0.48923	1.88023	0.354852
P77488	1-deoxy-D-xylulose-5-phosphate synthase OS=Escherichia coli (strain K12) OX=83333 GN=dxs PE=1 SV=3	other metabolic processes	other molecular function	dxs	0.111967	-0.785008	0.275784	1.53229	1.6471	-0.86878	-1.05069	-0.473164	-0.389501
P0ACP7	HTH-type transcriptional repressor PurR OS=Escherichia coli (strain K12) OX=83333 GN=purR PE=1 SV=2	RNA metabolism OR transcription;other metabolic processes;other biological processes	nucleic acid binding activity;other molecular function	purR	0.471295	-1.4237	-0.604291	1.72903	1.14253	-0.268888	-1.00885	-0.0109402	-0.0261855
P0A9S5	Glycerol dehydrogenase OS=Escherichia coli (strain K12) OX=83333 GN=gldA PE=1 SV=1	other metabolic processes	other molecular function	gldA	1.39137	-0.322395	1.98009	-0.331142	0.0390487	-0.554825	-0.723165	-0.782797	-0.69618
P45578	S-ribosylhomocysteine lyase OS=Escherichia coli (strain K12) OX=83333 GN=luxS PE=1 SV=3	cell-cell signaling;other metabolic processes	other molecular function	luxS	-0.070588	0.612522	0.43308	0.290771	1.01252	1.37156	-1.21146	-1.23942	-1.19898
P0AE22	Class B acid phosphatase OS=Escherichia coli (strain K12) OX=83333 GN=aphA PE=1 SV=1		other molecular function	aphA	-0.754273	0.00163766	-0.7314	-0.722239	-0.535983	-0.122424	2.44619	0.18891	0.229584
P08506	D-alanyl-D-alanine carboxypeptidase DacC OS=Escherichia coli (strain K12) OX=83333 GN=dacC PE=1 SV=2	cell organization and biogenesis;protein metabolism;other metabolic processes;other biological processes	other molecular function	dacC	0.0228282	1.37772	1.78409	-1.07055	-0.795019	-0.653789	-0.0832665	-0.808938	0.22693
P11349	Respiratory nitrate reductase 1 beta chain OS=Escherichia coli (strain K12) OX=83333 GN=narH PE=1 SV=3	other metabolic processes	other molecular function	narH	1.10538	1.4477	0.836923	0.0025994	0.18089	-0.140244	-1.13458	-1.16028	-1.13839
P37349	PEP-dependent dihydroxyacetone kinase, phosphoryl donor subunit DhaM OS=Escherichia coli (strain K12) OX=83333 GN=dhaM PE=1 SV=3	other metabolic processes;stress response;transport	kinase activity	dhaM	1.33033	0.513379	1.73852	-0.721831	-0.402574	-1.19892	-0.863408	-0.200574	-0.194916
P0AAX8	Probable L,D-transpeptidase YbiS OS=Escherichia coli (strain K12) OX=83333 GN=ybiS PE=1 SV=1	cell organization and biogenesis;other metabolic processes;other biological processes	other molecular function	ybiS	-0.247149	-0.666678	-0.600797	1.80022	1.62369	-0.536165	-0.907963	-0.367238	-0.097926
P39160	D-mannonate oxidoreductase OS=Escherichia coli (strain K12) OX=83333 GN=uxuB PE=3 SV=1	other metabolic processes	other molecular function	uxuB	-0.196803	-0.817933	-0.326428	-0.315466	-0.40341	-0.815602	-0.563599	1.8345	1.60474
P00393	Type II NADH:quinone oxidoreductase OS=Escherichia coli (strain K12) OX=83333 GN=ndh PE=1 SV=2	other metabolic processes;transport;other biological processes	transporter activity;other molecular function	ndh	1.28502	-0.843139	1.30094	-0.19696	-0.881199	-1.25723	-0.776465	0.615814	0.753222
P0AFG0	Transcription termination/antitermination protein NusG OS=Escherichia coli (strain K12) OX=83333 GN=nusG PE=1 SV=2	cell organization and biogenesis;RNA metabolism OR transcription;other metabolic processes;other biological processes		nusG	-0.839066	0.0362455	-0.989435	1.0799	1.04463	1.56961	-0.124827	-0.891877	-0.885179
P0ACG1	DNA-binding protein StpA OS=Escherichia coli (strain K12) OX=83333 GN=stpA PE=1 SV=1	RNA metabolism OR transcription	nucleic acid binding activity;other molecular function	stpA	0.848029	1.79318	-0.0254719	-1.02176	-1.20007	-0.258096	0.929786	-0.33069	-0.734904
P25522	tRNA modification GTPase MnmE OS=Escherichia coli (strain K12) OX=83333 GN=mnmE PE=1 SV=3	RNA metabolism OR transcription;other metabolic processes;other biological processes	other molecular function	mnmE	-0.189071	-1.2356	-0.657735	-0.330713	-0.10263	-0.418401	2.01917	1.23669	-0.321713
P0A6Z1	Chaperone protein HscA OS=Escherichia coli (strain K12) OX=83333 GN=hscA PE=1 SV=1	cell organization and biogenesis;protein metabolism;other metabolic processes;stress response;other biological processes	other molecular function	hscA	-0.734089	1.74676	-0.822762	0.226222	0.670136	0.498331	0.665643	-1.1941	-1.05615
P0A6L0	Deoxyribose-phosphate aldolase OS=Escherichia coli (strain K12) OX=83333 GN=deoC PE=1 SV=1	other metabolic processes;stress response	other molecular function	deoC	-0.0850147	-1.2321	0.654177	0.304205	0.52018	-1.17006	-1.28953	1.22312	1.07502
P31828	Probable zinc protease PqqL OS=Escherichia coli (strain K12) OX=83333 GN=pqqL PE=1 SV=2	protein metabolism	other molecular function	pqqL	-1.38103	-0.233533	-1.32056	-0.170632	0.196173	-0.0500939	1.8881	0.329414	0.742165
P07762	1,4-alpha-glucan branching enzyme GlgB OS=Escherichia coli (strain K12) OX=83333 GN=glgB PE=1 SV=1	other metabolic processes;stress response	other molecular function	glgB	0.163571	-1.03869	-0.607428	-0.125668	-1.33973	0.420523	1.44513	-0.424201	1.50649
P33920	Nucleoid-associated protein YejK OS=Escherichia coli (strain K12) OX=83333 GN=yejK PE=1 SV=3		nucleic acid binding activity;other molecular function	yejK	1.79528	0.442313	-0.099869	-0.0016915	0.864789	0.319747	-1.17353	-1.21349	-0.933554
P17117	Oxygen-insensitive NADPH nitroreductase OS=Escherichia coli (strain K12) OX=83333 GN=nfsA PE=1 SV=2		other molecular function	nfsA	-1.12499	-0.135832	-1.44128	-1.10873	0.493002	0.826655	0.96314	1.20442	0.323606
P77348	Periplasmic murein peptide-binding protein OS=Escherichia coli (strain K12) OX=83333 GN=mppA PE=1 SV=2	transport	transporter activity;other molecular function	mppA	-0.523617	0.338231	-0.458772	-1.19078	-0.339444	-0.0272237	-0.731812	0.749416	2.184
P0AEB2	D-alanyl-D-alanine carboxypeptidase DacA OS=Escherichia coli (strain K12) OX=83333 GN=dacA PE=1 SV=1	cell organization and biogenesis;protein metabolism;other metabolic processes;other biological processes	other molecular function	dacA	0.277191	1.09506	1.69617	-0.364287	-0.0714353	0.119222	-0.03778	-1.28533	-1.42881
P0AA16	DNA-binding dual transcriptional regulator OmpR OS=Escherichia coli (strain K12) OX=83333 GN=ompR PE=1 SV=1	RNA metabolism OR transcription;signal transduction;other biological processes	nucleic acid binding activity;other molecular function	ompR	0.722085	0.863388	0.119506	-0.290301	-0.122902	1.76856	-1.35178	-1.17426	-0.534301
P75726	Citrate lyase alpha chain OS=Escherichia coli (strain K12) OX=83333 GN=citF PE=2 SV=1	other metabolic processes	other molecular function	citF	-0.53067	-0.427519	-0.344468	-0.614008	-0.556312	-0.966447	0.0438198	1.81919	1.57641
P0A7T7	30S ribosomal protein S18 OS=Escherichia coli (strain K12) OX=83333 GN=rpsR PE=1 SV=2	protein metabolism;other metabolic processes	nucleic acid binding activity;other molecular function	rpsR	-1.44228	0.0171015	-1.14304	0.261458	0.279801	1.96909	0.515297	-0.55953	0.102092
P0A6L2	4-hydroxy-tetrahydrodipicolinate synthase OS=Escherichia coli (strain K12) OX=83333 GN=dapA PE=1 SV=1	other metabolic processes	other molecular function	dapA	0.337403	-0.482358	-0.452701	-1.44043	-0.928971	-0.423706	0.634105	1.12381	1.63284
P0AE12	AMP nucleosidase OS=Escherichia coli (strain K12) OX=83333 GN=amn PE=1 SV=1	other metabolic processes	other molecular function	amn	0.497388	0.659161	-0.271286	-0.235484	-0.612174	-2.1432	1.08527	-0.00105385	1.02138
P0A759	Glucosamine-6-phosphate deaminase OS=Escherichia coli (strain K12) OX=83333 GN=nagB PE=1 SV=1	other metabolic processes	other molecular function	nagB	1.02807	-0.0741661	1.57688	-1.45358	0.145948	-1.39804	-0.371314	0.0791049	0.467099
P07014	Succinate dehydrogenase iron-sulfur subunit OS=Escherichia coli (strain K12) OX=83333 GN=sdhB PE=1 SV=1	other metabolic processes	other molecular function	sdhB	-0.799936	-1.13632	-0.994326	0.336826	1.33761	0.657523	-0.762828	-0.105573	1.46703
P0A7M6	50S ribosomal protein L29 OS=Escherichia coli (strain K12) OX=83333 GN=rpmC PE=1 SV=1	cell organization and biogenesis;protein metabolism;other metabolic processes	nucleic acid binding activity;other molecular function	rpmC	-0.48922	1.47219	-0.810792	-0.134882	-0.283184	1.15313	1.15026	-0.844218	-1.21328
P0AA04	Phosphocarrier protein HPr OS=Escherichia coli (strain K12) OX=83333 GN=ptsH PE=1 SV=1	protein metabolism;other metabolic processes;transport;other biological processes	enzyme regulator activity;other molecular function	ptsH	-1.09502	0.495415	-1.09132	-0.738555	-0.524618	0.658908	1.93618	0.564496	-0.205482
P39384	Putative dehydratase subunit YjiM OS=Escherichia coli (strain K12) OX=83333 GN=yjiM PE=3 SV=2	stress response	other molecular function	yjiM	0.696377	-1.4407	-1.53314	0.783472	0.942355	-0.31416	-0.541394	0.383281	1.0239
P76268	HTH-type transcriptional regulator KdgR OS=Escherichia coli (strain K12) OX=83333 GN=kdgR PE=1 SV=1	RNA metabolism OR transcription;other biological processes	nucleic acid binding activity;other molecular function	kdgR	1.22254	-0.83426	1.80518	0.0629959	0.461482	-0.663316	-1.25306	-0.435558	-0.366001
P0ABA0	ATP synthase subunit b OS=Escherichia coli (strain K12) OX=83333 GN=atpF PE=1 SV=1	other metabolic processes;transport	transporter activity	atpF	0.321158	-0.693127	1.94109	0.748782	-0.135546	-0.180373	-1.62207	-0.598459	0.218545
P0AD49	Ribosome-associated inhibitor A OS=Escherichia coli (strain K12) OX=83333 GN=raiA PE=1 SV=2	other metabolic processes;stress response;other biological processes	translation activity;nucleic acid binding activity	raiA	0.168639	-0.535429	0.394438	2.35163	0.303439	-0.639962	-0.940286	-0.498192	-0.60428
P0A6Y1	Integration host factor subunit beta OS=Escherichia coli (strain K12) OX=83333 GN=ihfB PE=1 SV=1	DNA metabolism;RNA metabolism OR transcription;other metabolic processes;other biological processes	nucleic acid binding activity;other molecular function	ihfB	-0.646178	-0.0368007	-0.803772	0.324849	0.206433	2.42054	-0.118693	-0.734112	-0.612268
P0ACC7	Bifunctional protein GlmU OS=Escherichia coli (strain K12) OX=83333 GN=glmU PE=1 SV=1	cell organization and biogenesis;other metabolic processes;other biological processes	other molecular function	glmU	0.897051	-1.24004	0.239775	-0.719363	0.338638	-0.98457	-0.69988	0.323346	1.84504
P0AG59	30S ribosomal protein S14 OS=Escherichia coli (strain K12) OX=83333 GN=rpsN PE=1 SV=2	cell organization and biogenesis;protein metabolism;other metabolic processes	nucleic acid binding activity;other molecular function	rpsN	-0.324627	0.971759	-0.421784	-0.316063	-0.510696	1.80583	0.913816	-1.24903	-0.869211
P0A6F9	Co-chaperonin GroES OS=Escherichia coli (strain K12) OX=83333 GN=groES PE=1 SV=1	stress response;other biological processes	other molecular function	groES	-0.94328	0.643335	-1.06597	0.952241	0.217876	1.29634	0.926218	-0.931093	-1.09567
P0A6P5	GTPase Der OS=Escherichia coli (strain K12) OX=83333 GN=der PE=1 SV=1	cell organization and biogenesis	translation activity;other molecular function	der	0.795082	1.63588	0.342024	-0.417564	-0.229382	0.999172	-0.824615	-1.25774	-1.04286
P75913	Glyoxylate/hydroxypyruvate reductase A OS=Escherichia coli (strain K12) OX=83333 GN=ghrA PE=1 SV=2		other molecular function	ghrA	-0.317954	-0.741027	-0.783352	-0.67098	-1.19607	0.136769	1.6102	1.38019	0.582226
P29744	Flagellar hook-associated protein 3 OS=Escherichia coli (strain K12) OX=83333 GN=flgL PE=3 SV=2	other biological processes	other molecular function	flgL	-0.82875	-1.07811	-0.748076	-0.251079	-0.168833	-0.636391	0.774365	1.77045	1.16643
P02925	Ribose import binding protein RbsB OS=Escherichia coli (strain K12) OX=83333 GN=rbsB PE=1 SV=1	transport;other biological processes	other molecular function	rbsB	1.24061	-0.34533	0.95403	0.539998	1.19489	-0.319266	-1.2434	-0.908676	-1.11285
P0A7U7	30S ribosomal protein S20 OS=Escherichia coli (strain K12) OX=83333 GN=rpsT PE=1 SV=2	cell organization and biogenesis;protein metabolism;other metabolic processes	enzyme regulator activity;nucleic acid binding activity;other molecular function	rpsT	1.75525	1.39286	-0.326348	-0.986845	-0.761258	0.407487	0.0263881	-0.843512	-0.664018
P0AEU0	Histidine-binding periplasmic protein OS=Escherichia coli (strain K12) OX=83333 GN=hisJ PE=1 SV=1	transport	other molecular function	hisJ	-0.125157	-1.07854	-0.353016	-0.143927	-0.0477951	-0.714437	-0.824425	1.44339	1.84391
P0ADN2	UPF0438 protein YifE OS=Escherichia coli (strain K12) OX=83333 GN=yifE PE=1 SV=2	cell cycle OR cell proliferation;cell organization and biogenesis		yifE	-1.11587	-0.187735	-0.961355	-0.496993	-0.651443	-0.195345	1.86528	0.663472	1.07999
P69783	PTS system glucose-specific EIIA component OS=Escherichia coli (strain K12) OX=83333 GN=crr PE=1 SV=2	other metabolic processes;transport;other biological processes	kinase activity;other molecular function	crr	-0.248402	-1.44901	0.0604237	-0.6187	-0.351881	-0.737912	0.280174	1.59328	1.47202
P23865	Tail-specific protease OS=Escherichia coli (strain K12) OX=83333 GN=prc PE=1 SV=2	protein metabolism;other metabolic processes;signal transduction;other biological processes	other molecular function	prc	0.72569	1.14922	-0.531198	-1.27659	-0.155548	-1.18835	1.63762	-0.350031	-0.010813
P0A7B5	Glutamate 5-kinase OS=Escherichia coli (strain K12) OX=83333 GN=proB PE=1 SV=1	other metabolic processes	nucleic acid binding activity;kinase activity;other molecular function	proB	-0.604445	-0.331018	-0.563425	-1.21131	-0.483096	0.184589	2.27377	0.495561	0.239378
P08194	Glycerol-3-phosphate transporter OS=Escherichia coli (strain K12) OX=83333 GN=glpT PE=1 SV=1	other metabolic processes;transport	transporter activity	glpT	1.20823	-0.403939	1.27727	0.639403	0.893255	-0.511396	-1.24742	-0.93012	-0.925278
P0A9I1	Citrate lyase subunit beta OS=Escherichia coli (strain K12) OX=83333 GN=citE PE=2 SV=1	other metabolic processes	other molecular function	citE	-0.164727	-0.9304	-0.482939	-0.138568	-0.510149	-0.955081	-0.165677	1.83485	1.51269
P75691	Aldehyde reductase YahK OS=Escherichia coli (strain K12) OX=83333 GN=yahK PE=1 SV=1		other molecular function	yahK	0.939759	1.09381	0.122945	1.0375	0.541285	-1.58619	-0.820278	-1.14617	-0.182663
P21507	ATP-dependent RNA helicase SrmB OS=Escherichia coli (strain K12) OX=83333 GN=srmB PE=1 SV=1	cell organization and biogenesis;other biological processes	nucleic acid binding activity;other molecular function	srmB	1.26341	-0.101112	1.25107	0.403932	0.622181	0.132517	-1.25882	-1.14042	-1.17276
P77395	Chaperedoxin OS=Escherichia coli (strain K12) OX=83333 GN=cnoX PE=1 SV=2	stress response;other biological processes	other molecular function	cnoX	0.757936	-1.02198	-0.174289	0.0346504	0.117367	-1.17918	-1.19042	1.3528	1.30311
P15042	DNA ligase OS=Escherichia coli (strain K12) OX=83333 GN=ligA PE=1 SV=2	DNA metabolism;other metabolic processes;stress response	nucleic acid binding activity;other molecular function	ligA	-0.416715	-0.722332	-0.365585	1.54589	1.7206	0.438049	-0.832721	-0.703404	-0.663783
P13024	Protein FdhE OS=Escherichia coli (strain K12) OX=83333 GN=fdhE PE=1 SV=2	protein metabolism;other metabolic processes	other molecular function	fdhE	-1.19234	-1.33222	-1.23103	0.72328	0.130016	0.0808739	0.730755	0.940391	1.15028
P69811	Multiphosphoryl transfer protein OS=Escherichia coli (strain K12) OX=83333 GN=fruB PE=1 SV=1	other metabolic processes;transport	transporter activity;kinase activity	fruB	0.117861	-0.542504	-0.15066	1.67605	1.69643	-0.585689	-0.806652	-0.674112	-0.73072
P0AC47	Fumarate reductase iron-sulfur subunit OS=Escherichia coli (strain K12) OX=83333 GN=frdB PE=1 SV=2	cell organization and biogenesis;other metabolic processes;other biological processes	other molecular function	frdB	1.38811	0.652598	0.953592	0.0543958	0.310802	0.312823	-1.05371	-1.33795	-1.28066
P0ABD3	Bacterioferritin OS=Escherichia coli (strain K12) OX=83333 GN=bfr PE=1 SV=1	transport;other biological processes	other molecular function	bfr	0.756525	-0.761471	1.01681	-0.0859402	0.550084	-1.50887	-1.45511	0.782141	0.705824
P04335	Esterase FrsA OS=Escherichia coli (strain K12) OX=83333 GN=frsA PE=1 SV=2	other biological processes	other molecular function	frsA	-1.09843	-0.745006	-1.07624	1.80625	1.27184	0.254351	-0.219617	-0.281556	0.0884071
P0A6E4	Argininosuccinate synthase OS=Escherichia coli (strain K12) OX=83333 GN=argG PE=1 SV=2	other metabolic processes	other molecular function	argG	0.747331	-0.39772	0.731503	0.521174	1.00538	-1.0971	-2.01754	0.431261	0.0757176
P0A894	RNase adapter protein RapZ OS=Escherichia coli (strain K12) OX=83333 GN=rapZ PE=1 SV=1	other biological processes	nucleic acid binding activity;other molecular function	rapZ	-1.46791	-0.584955	-1.6242	0.868597	0.958251	-0.0363669	0.65359	0.573538	0.659458
P37342	Uncharacterized protein YjjI OS=Escherichia coli (strain K12) OX=83333 GN=yjjI PE=1 SV=2	other metabolic processes		yjjI	0.995573	0.0581523	1.40464	0.563375	0.857657	-0.569382	-1.0582	-1.1346	-1.11721
P0AEZ3	Septum site-determining protein MinD OS=Escherichia coli (strain K12) OX=83333 GN=minD PE=1 SV=2	cell cycle OR cell proliferation;cell organization and biogenesis;other biological processes	other molecular function	minD	-0.806219	-0.424982	-0.778422	0.477696	1.30374	1.90844	-0.387834	-0.708609	-0.583811
P0A8J8	ATP-dependent RNA helicase RhlB OS=Escherichia coli (strain K12) OX=83333 GN=rhlB PE=1 SV=2	RNA metabolism OR transcription;other metabolic processes	nucleic acid binding activity;other molecular function	rhlB	-0.634602	1.68168	-0.633887	-0.511583	-0.0997581	0.928726	1.18229	-1.01059	-0.902284
P40120	Glucans biosynthesis protein D OS=Escherichia coli (strain K12) OX=83333 GN=mdoD PE=1 SV=3	other metabolic processes	other molecular function	mdoD	-0.330382	-0.719678	-0.49209	-0.718171	-0.584101	-0.949092	1.77886	0.70793	1.30672
P00934	Threonine synthase OS=Escherichia coli (strain K12) OX=83333 GN=thrC PE=1 SV=1	other metabolic processes	other molecular function	thrC	0.0252592	-1.29046	-0.480138	0.489022	0.0365605	-0.84933	-0.862897	1.68832	1.24366
P0A7X3	30S ribosomal protein S9 OS=Escherichia coli (strain K12) OX=83333 GN=rpsI PE=1 SV=2	protein metabolism;other metabolic processes	nucleic acid binding activity;other molecular function	rpsI	0.993349	1.79986	0.752375	-1.03933	-0.45978	-0.948883	0.271076	-0.737254	-0.631414
P0A6L7	Altronate oxidoreductase OS=Escherichia coli (strain K12) OX=83333 GN=uxaB PE=1 SV=1	other metabolic processes	other molecular function	uxaB	1.76107	0.232161	0.963316	0.521739	0.0585095	-0.270573	-1.14083	-1.12501	-1.00038
P0A6X7	Integration host factor subunit alpha OS=Escherichia coli (strain K12) OX=83333 GN=ihfA PE=1 SV=1	DNA metabolism;RNA metabolism OR transcription;other metabolic processes;other biological processes	nucleic acid binding activity;other molecular function	ihfA	-0.638006	-0.100238	-0.680413	0.127759	0.220877	2.49145	-0.133687	-0.659693	-0.628049
P0A7T3	30S ribosomal protein S16 OS=Escherichia coli (strain K12) OX=83333 GN=rpsP PE=1 SV=1	cell organization and biogenesis;protein metabolism;DNA metabolism;other metabolic processes	nucleic acid binding activity;other molecular function	rpsP	-0.535397	1.80516	-0.710493	-1.10303	-0.0709939	-0.351598	1.55125	-0.409033	-0.175859
P37440	Oxidoreductase UcpA OS=Escherichia coli (strain K12) OX=83333 GN=ucpA PE=1 SV=3		other molecular function	ucpA	1.37315	-0.140507	1.32161	0.335256	0.594187	-0.119011	-1.23418	-1.25984	-0.870657
P37744	Glucose-1-phosphate thymidylyltransferase 1 OS=Escherichia coli (strain K12) OX=83333 GN=rfbA PE=1 SV=2	cell organization and biogenesis;other metabolic processes	other molecular function	rfbA	1.1012	-0.345345	2.04733	-0.744614	0.378352	-0.657745	-0.993212	-0.552635	-0.233326
P33590	Nickel-binding periplasmic protein OS=Escherichia coli (strain K12) OX=83333 GN=nikA PE=1 SV=1	transport;other biological processes	transporter activity;other molecular function	nikA	0.565391	-0.754434	0.322215	0.558084	0.573594	-1.24771	-1.34343	-0.367816	1.69411
P0ACQ4	Hydrogen peroxide-inducible genes activator OS=Escherichia coli (strain K12) OX=83333 GN=oxyR PE=1 SV=1	RNA metabolism OR transcription;stress response;other biological processes	nucleic acid binding activity;other molecular function	oxyR	0.0433749	-0.585754	-0.785967	1.02018	1.80256	-1.19396	-1.01831	0.475389	0.242492
Q46806	D-phenylhydantoinase OS=Escherichia coli (strain K12) OX=83333 GN=hyuA PE=1 SV=2	other metabolic processes	other molecular function	hyuA	-0.107465	-0.976302	0.548376	-0.732011	-0.169137	-1.19744	-0.200904	1.99951	0.835372
P45395	Arabinose 5-phosphate isomerase KdsD OS=Escherichia coli (strain K12) OX=83333 GN=kdsD PE=1 SV=1	cell organization and biogenesis;other metabolic processes	other molecular function	kdsD	0.472146	-1.72646	0.724679	-0.545809	0.229387	-1.00235	-0.05423	0.208661	1.69397
P0AG48	50S ribosomal protein L21 OS=Escherichia coli (strain K12) OX=83333 GN=rplU PE=1 SV=1	protein metabolism;other metabolic processes	nucleic acid binding activity;other molecular function	rplU	1.81771	0.112146	0.578587	-0.274062	-1.05042	-0.472355	-1.3525	0.995857	-0.354956
P32695	tRNA-dihydrouridine(20/20a) synthase OS=Escherichia coli (strain K12) OX=83333 GN=dusA PE=1 SV=4	RNA metabolism OR transcription;other metabolic processes	nucleic acid binding activity;other molecular function	dusA	-0.691929	-0.984531	-0.297765	-0.287982	0.870809	-1.55514	0.592739	1.37942	0.974384
P05793	Ketol-acid reductoisomerase (NADP(+)) OS=Escherichia coli (strain K12) OX=83333 GN=ilvC PE=1 SV=4	other metabolic processes	other molecular function	ilvC	-0.334427	-1.25286	-0.598393	0.404697	0.126803	2.31424	-0.250033	-0.578023	0.168001
P0A6D7	Shikimate kinase 1 OS=Escherichia coli (strain K12) OX=83333 GN=aroK PE=1 SV=2	other metabolic processes;other biological processes	kinase activity;other molecular function	aroK	0.456	-1.81437	-1.08952	-0.0405582	-0.13733	-0.128687	0.264296	1.01524	1.47494
P37648	Protein YhjJ OS=Escherichia coli (strain K12) OX=83333 GN=yhjJ PE=1 SV=1	protein metabolism	other molecular function	yhjJ	1.18796	-0.113894	1.09157	0.194431	1.34342	-1.03719	-0.870649	-0.679041	-1.1166
P45577	RNA chaperone ProQ OS=Escherichia coli (strain K12) OX=83333 GN=proQ PE=1 SV=2	stress response;signal transduction;other biological processes	nucleic acid binding activity	proQ	1.25789	-1.06779	0.148819	0.0142639	-0.053645	-1.21112	-1.22395	1.00779	1.12774
P30870	Bifunctional glutamine synthetase adenylyltransferase/adenylyl-removing enzyme OS=Escherichia coli (strain K12) OX=83333 GN=glnE PE=1 SV=2	other metabolic processes;other biological processes	other molecular function	glnE	-0.354744	-1.40562	-0.543117	-0.346476	-0.00391686	-0.977467	1.01995	1.10829	1.50309
P31658	Protein/nucleic acid deglycase 1 OS=Escherichia coli (strain K12) OX=83333 GN=hchA PE=1 SV=3	protein metabolism;DNA metabolism;RNA metabolism OR transcription;other metabolic processes;stress response;other biological processes	other molecular function	hchA	0.923193	-0.627816	1.36964	0.321101	0.861623	-1.17625	-1.62042	-0.129278	0.0782143
P30859	Putative ABC transporter arginine-binding protein 2 OS=Escherichia coli (strain K12) OX=83333 GN=artI PE=1 SV=3	transport	transporter activity	artI	0.891983	-1.23968	0.0693327	1.15772	1.39571	-1.05235	-1.11873	-0.122909	0.0189136
P17115	Arabinose 5-phosphate isomerase GutQ OS=Escherichia coli (strain K12) OX=83333 GN=gutQ PE=1 SV=3	cell organization and biogenesis;other metabolic processes;other biological processes	other molecular function	gutQ	-0.931136	-0.00117798	-0.953042	1.3217	1.39685	-0.935757	0.886316	-0.920211	0.136455
P77739	Probable ketoamine kinase YniA OS=Escherichia coli (strain K12) OX=83333 GN=yniA PE=3 SV=1	other metabolic processes	kinase activity;other molecular function	yniA	0.385462	-0.720862	-0.0890445	2.0076	1.1152	-0.529408	-1.03122	-0.397378	-0.740346
P0AGG8	Metalloprotease TldD OS=Escherichia coli (strain K12) OX=83333 GN=tldD PE=1 SV=1	protein metabolism;other metabolic processes	other molecular function	tldD	-0.128731	-1.01563	-1.67754	0.636139	0.970047	1.26891	-0.860259	0.644658	0.162408
P0AF12	5'-methylthioadenosine/S-adenosylhomocysteine nucleosidase OS=Escherichia coli (strain K12) OX=83333 GN=mtnN PE=1 SV=1	other metabolic processes	other molecular function	mtnN	0.570399	-1.18718	-0.508468	-0.207757	0.579772	-1.14533	-0.652168	0.710903	1.83982
P0A9J0	Ribonuclease G OS=Escherichia coli (strain K12) OX=83333 GN=rng PE=1 SV=2	cell cycle OR cell proliferation;RNA metabolism OR transcription;other metabolic processes;other biological processes	nucleic acid binding activity;other molecular function	rng	0.016022	-1.60495	-0.729771	0.555851	0.883452	1.85502	-0.282487	-0.489275	-0.203866
P11557	Cell division protein DamX OS=Escherichia coli (strain K12) OX=83333 GN=damX PE=1 SV=2	cell cycle OR cell proliferation	enzyme regulator activity;other molecular function	damX	-0.695917	-0.163099	-0.625145	1.77739	1.60153	-0.6791	0.124228	-0.667676	-0.672214
P39831	NADP-dependent 3-hydroxy acid dehydrogenase YdfG OS=Escherichia coli (strain K12) OX=83333 GN=ydfG PE=1 SV=2	other metabolic processes	other molecular function	ydfG	-0.825103	0.167334	-0.284203	-1.26448	-0.782763	0.820596	1.63594	1.13446	-0.601774
P46853	Uncharacterized oxidoreductase YhhX OS=Escherichia coli (strain K12) OX=83333 GN=yhhX PE=1 SV=1		other molecular function	yhhX	-0.333987	-1.10046	-0.449694	2.13847	0.380551	-0.844977	-0.672835	0.124569	0.758364
P0ADG4	Nus factor SuhB OS=Escherichia coli (strain K12) OX=83333 GN=suhB PE=1 SV=1	RNA metabolism OR transcription;other metabolic processes;signal transduction;other biological processes	nucleic acid binding activity;other molecular function	suhB	1.02099	-0.575435	1.13904	-0.402443	-0.28472	-1.54454	-1.07718	0.698589	1.02569
P0ADI7	Isochorismatase family protein YecD OS=Escherichia coli (strain K12) OX=83333 GN=yecD PE=1 SV=2		other molecular function	yecD	-1.282	-0.436505	-1.04443	0.478656	1.2068	-0.943241	1.52316	0.416277	0.0812873
P0AEQ3	Glutamine-binding periplasmic protein OS=Escherichia coli (strain K12) OX=83333 GN=glnH PE=1 SV=1	transport	transporter activity	glnH	0.407204	-1.03244	0.0728983	0.939906	1.20169	-1.43662	-1.28175	0.350942	0.778165
P0AFI7	Pyridoxine/pyridoxamine 5'-phosphate oxidase OS=Escherichia coli (strain K12) OX=83333 GN=pdxH PE=1 SV=2	other metabolic processes	other molecular function	pdxH	0.940538	-0.230866	0.0321476	0.154519	-0.142989	-2.4442	0.370133	0.789757	0.530959
P0A7R9	30S ribosomal protein S11 OS=Escherichia coli (strain K12) OX=83333 GN=rpsK PE=1 SV=2	cell organization and biogenesis;protein metabolism;RNA metabolism OR transcription;other metabolic processes	nucleic acid binding activity;other molecular function	rpsK	-0.0967287	1.66479	0.178798	-0.412861	0.177285	1.13202	0.0578501	-1.51233	-1.18883
P0A9H9	Protein phosphatase CheZ OS=Escherichia coli (strain K12) OX=83333 GN=cheZ PE=1 SV=1	protein metabolism;other metabolic processes;other biological processes	other molecular function	cheZ	0.140396	-0.0118131	-1.00444	0.69737	-0.902269	-1.60955	0.444489	0.698165	1.54764
P0A7Z0	Ribose-5-phosphate isomerase A OS=Escherichia coli (strain K12) OX=83333 GN=rpiA PE=1 SV=1	other metabolic processes	other molecular function	rpiA	-0.135027	-1.34681	0.115468	0.46729	0.918081	-0.99272	-1.26316	1.04622	1.19066
P33937	Periplasmic nitrate reductase OS=Escherichia coli (strain K12) OX=83333 GN=napA PE=1 SV=3	protein metabolism;other metabolic processes	other molecular function	napA	0.966583	-1.271	0.925449	0.529958	0.0594127	-1.12259	-1.42598	0.423678	0.914493
P0ADP9	Protein YihD OS=Escherichia coli (strain K12) OX=83333 GN=yihD PE=1 SV=1			yihD	0.162185	-0.915951	-0.312335	0.0935072	-0.666491	-1.00798	-0.316583	2.21543	0.74822
P39353	Uncharacterized oxidoreductase YjhC OS=Escherichia coli (strain K12) OX=83333 GN=yjhC PE=1 SV=2	other metabolic processes;stress response	other molecular function	yjhC	-0.698471	-1.29878	-0.621354	0.0630999	0.273548	-0.83085	0.0599558	1.58372	1.46913
P0A6V8	Glucokinase OS=Escherichia coli (strain K12) OX=83333 GN=glk PE=1 SV=1	other metabolic processes	kinase activity;other molecular function	glk	0.324579	-0.283323	0.447149	-0.571388	-1.49349	-1.0241	-0.19098	1.2011	1.59046
P25526	Succinate-semialdehyde dehydrogenase [NADP(+)] GabD OS=Escherichia coli (strain K12) OX=83333 GN=gabD PE=1 SV=1	other metabolic processes	other molecular function	gabD	2.06759	-0.161658	0.930631	0.175326	0.264309	-0.666889	-0.821235	-0.979098	-0.80898
P09323	PTS system N-acetylglucosamine-specific EIICBA component OS=Escherichia coli (strain K12) OX=83333 GN=nagE PE=1 SV=1	other metabolic processes;stress response;transport	transporter activity;kinase activity;other molecular function	nagE	1.71993	-0.100197	1.50094	-0.434088	-0.248309	-1.23508	-0.952942	-0.304075	0.0538164
P23869	Peptidyl-prolyl cis-trans isomerase B OS=Escherichia coli (strain K12) OX=83333 GN=ppiB PE=1 SV=2	protein metabolism;other metabolic processes;other biological processes	other molecular function	ppiB	1.26997	-0.767683	0.661747	-0.0648146	0.170433	-1.36413	-1.30654	0.0770694	1.32395
P0A763	Nucleoside diphosphate kinase OS=Escherichia coli (strain K12) OX=83333 GN=ndk PE=1 SV=2	other metabolic processes	kinase activity;other molecular function	ndk	-0.658171	-1.03003	-0.885978	1.5753	1.56995	0.457835	-0.71717	-0.123883	-0.187854
P0AET2	Acid stress chaperone HdeB OS=Escherichia coli (strain K12) OX=83333 GN=hdeB PE=1 SV=1	stress response;other biological processes	other molecular function	hdeB	-0.523444	-0.428314	-0.364333	-0.805372	-0.881778	-0.861249	1.24201	1.67222	0.950256
P0A9N4	Pyruvate formate-lyase 1-activating enzyme OS=Escherichia coli (strain K12) OX=83333 GN=pflA PE=1 SV=2	protein metabolism;other metabolic processes;stress response	other molecular function	pflA	1.10246	-0.422971	0.812275	0.702327	1.35454	-1.28681	-1.15563	-0.638773	-0.467419
P0AFM2	Glycine betaine/proline betaine-binding periplasmic protein OS=Escherichia coli (strain K12) OX=83333 GN=proX PE=1 SV=1	stress response;transport	transporter activity;other molecular function	proX	-0.54893	-0.535801	-1.11359	0.799335	1.79742	-1.20409	-0.359216	0.731644	0.433223
P28629	Biodegradative arginine decarboxylase OS=Escherichia coli (strain K12) OX=83333 GN=adiA PE=1 SV=1	other metabolic processes;other biological processes	other molecular function	adiA	-0.739389	0.537951	-1.14271	-0.345383	-0.119019	#VALUE!	1.89455	1.16583	0.171274
P00550	PTS system mannitol-specific EIICBA component OS=Escherichia coli (strain K12) OX=83333 GN=mtlA PE=1 SV=1	other metabolic processes;transport	transporter activity;kinase activity	mtlA	1.53432	-0.998787	1.6165	-0.03876	0.293284	-0.34828	-1.12322	-0.214959	-0.720106
P23909	DNA mismatch repair protein MutS OS=Escherichia coli (strain K12) OX=83333 GN=mutS PE=1 SV=1	DNA metabolism;other metabolic processes;stress response;other biological processes	nucleic acid binding activity;other molecular function	mutS	1.85214	-0.803486	1.16153	0.151718	0.290837	-0.601893	-1.26187	-0.711818	-0.0771565
P0AG07	Ribulose-phosphate 3-epimerase OS=Escherichia coli (strain K12) OX=83333 GN=rpe PE=1 SV=1	other metabolic processes	other molecular function	rpe	-1.22304	0.0931408	-1.10574	-0.200723	-0.75487	0.873107	1.93643	-0.00640276	0.388099
P0AES0	Bifunctional glutathionylspermidine synthetase/amidase OS=Escherichia coli (strain K12) OX=83333 GN=gss PE=1 SV=1	other metabolic processes	other molecular function	gss	0.91397	0.71713	-0.483182	-0.492931	-0.505622	-0.428469	2.00901	-1.18298	-0.54693
P60293	Chromosome partition protein MukF OS=Escherichia coli (strain K12) OX=83333 GN=mukF PE=1 SV=1	cell cycle OR cell proliferation;cell organization and biogenesis;DNA metabolism;other metabolic processes;other biological processes	other molecular function	mukF	1.01296	-0.985717	0.35723	-0.27046	-0.535487	1.92302	-1.27116	-0.410449	0.180063
P40874	N-methyl-L-tryptophan oxidase OS=Escherichia coli (strain K12) OX=83333 GN=solA PE=1 SV=1	stress response	other molecular function	solA	1.05011	-0.919359	-0.86154	0.810133	0.0276947	-1.11934	-1.07792	0.881781	1.20845
P0AE78	Magnesium and cobalt efflux protein CorC OS=Escherichia coli (strain K12) OX=83333 GN=corC PE=1 SV=1		other molecular function	corC	0.429321	-0.771505	-0.882756	1.24127	0.571653	-1.92634	0.0258484	0.635199	0.677312
P31224	Multidrug efflux pump subunit AcrB OS=Escherichia coli (strain K12) OX=83333 GN=acrB PE=1 SV=1	transport	transporter activity;other molecular function	acrB	2.09251	-0.643982	1.20637	-0.575205	-0.519471	-0.709704	-0.768065	0.122528	-0.204983
P0ACD4	Iron-sulfur cluster assembly scaffold protein IscU OS=Escherichia coli (strain K12) OX=83333 GN=iscU PE=1 SV=1	cell organization and biogenesis;other metabolic processes;other biological processes	other molecular function	iscU	0.175748	-1.50602	-0.0591569	0.700595	0.860975	-1.55918	-0.47266	1.13194	0.727764
P0AB14	Uncharacterized protein YccJ OS=Escherichia coli (strain K12) OX=83333 GN=yccJ PE=1 SV=1			yccJ	0.900351	-0.457121	0.189074	1.74956	0.94336	-0.433907	-1.07137	-0.882123	-0.937829
P0A9M2	Hypoxanthine phosphoribosyltransferase OS=Escherichia coli (strain K12) OX=83333 GN=hpt PE=1 SV=1	other metabolic processes	other molecular function	hpt	-1.05299	-0.433195	-0.951847	-0.743937	-0.133831	0.706147	2.08339	0.615658	-0.0893961
P0A6Q3	3-hydroxydecanoyl-[acyl-carrier-protein] dehydratase OS=Escherichia coli (strain K12) OX=83333 GN=fabA PE=1 SV=2	other metabolic processes	other molecular function	fabA	0.616232	-1.48169	0.346375	0.188509	0.289005	-1.20825	-1.04329	1.08195	1.21115
P0AG90	Protein translocase subunit SecD OS=Escherichia coli (strain K12) OX=83333 GN=secD PE=1 SV=1	cell organization and biogenesis;transport	transporter activity	secD	1.87862	-0.517167	1.26432	0.3294	0.132248	-0.603365	-0.983155	-0.854894	-0.646012
P25745	tRNA-specific 2-thiouridylase MnmA OS=Escherichia coli (strain K12) OX=83333 GN=mnmA PE=1 SV=4	RNA metabolism OR transcription;other metabolic processes	nucleic acid binding activity;other molecular function	mnmA	-1.33584	0.621888	-1.09642	0.326234	1.07118	1.05305	0.972914	-0.715915	-0.897087
P0A6U3	tRNA uridine 5-carboxymethylaminomethyl modification enzyme MnmG OS=Escherichia coli (strain K12) OX=83333 GN=mnmG PE=1 SV=1	RNA metabolism OR transcription;other metabolic processes;other biological processes	other molecular function	mnmG	-0.915779	-0.895588	-1.24947	1.59158	0.813803	-0.331794	-0.33357	1.16492	0.155902
P78067	Thiosulfate sulfurtransferase YnjE OS=Escherichia coli (strain K12) OX=83333 GN=ynjE PE=1 SV=2	other metabolic processes	other molecular function	ynjE	-0.22354	1.696	-0.31387	-0.0466821	0.0341634	1.56986	-1.01023	-0.726315	-0.979382
P61517	Carbonic anhydrase 2 OS=Escherichia coli (strain K12) OX=83333 GN=can PE=1 SV=1	cell organization and biogenesis;other biological processes	other molecular function	can	-0.715193	-0.321425	-0.856491	-0.793605	-0.461761	-0.044098	2.31446	0.618452	0.259661
P0ADZ0	50S ribosomal protein L23 OS=Escherichia coli (strain K12) OX=83333 GN=rplW PE=1 SV=1	cell organization and biogenesis;protein metabolism;other metabolic processes	nucleic acid binding activity;other molecular function	rplW	-0.763993	1.64584	-0.787606	-0.223184	-0.254194	0.812494	1.32637	-0.955546	-0.800184
P75937	Flagellar hook protein FlgE OS=Escherichia coli (strain K12) OX=83333 GN=flgE PE=3 SV=3	other biological processes		flgE	-0.7968	0.234256	-1.07265	-0.988764	-0.634912	0.996487	1.92126	0.305646	0.0354817
P09127	Protein HemX OS=Escherichia coli (strain K12) OX=83333 GN=hemX PE=1 SV=1			hemX	-0.579874	-0.935793	1.59284	0.359322	0.480106	1.30722	-0.164983	-1.16329	-0.895543
P0A6U8	Glycogen synthase OS=Escherichia coli (strain K12) OX=83333 GN=glgA PE=1 SV=1	other metabolic processes;stress response	other molecular function	glgA	0.79681	-1.09444	-0.170401	1.72362	1.12039	-0.0467208	-0.594286	-0.706768	-1.02821
P0A7D7	Phosphoribosylaminoimidazole-succinocarboxamide synthase OS=Escherichia coli (strain K12) OX=83333 GN=purC PE=1 SV=1	other metabolic processes	other molecular function	purC	-0.236853	-0.173488	-0.301666	0.743531	1.88534	0.962278	-1.09215	-0.891259	-0.895731
P0A6P7	Probable GTP-binding protein EngB OS=Escherichia coli (strain K12) OX=83333 GN=engB PE=1 SV=1	cell cycle OR cell proliferation;cell organization and biogenesis	other molecular function	engB	-0.275785	0.918627	-0.579286	-1.20112	-1.23311	1.01826	1.55515	0.289351	-0.492095
P0AA43	Ribosomal small subunit pseudouridine synthase A OS=Escherichia coli (strain K12) OX=83333 GN=rsuA PE=1 SV=1	RNA metabolism OR transcription;other metabolic processes	nucleic acid binding activity;other molecular function	rsuA	0.272952	-0.95448	0.0893446	-0.340623	-0.508581	-1.55398	0.469105	1.89792	0.62834
P0AFY8	Negative modulator of initiation of replication OS=Escherichia coli (strain K12) OX=83333 GN=seqA PE=1 SV=1	other biological processes	nucleic acid binding activity;other molecular function	seqA	-0.733985	-0.133203	-0.76429	1.69286	1.65291	0.0747077	-0.243537	-0.807429	-0.738028
P0ABA4	ATP synthase subunit delta OS=Escherichia coli (strain K12) OX=83333 GN=atpH PE=1 SV=1	other metabolic processes;transport	transporter activity	atpH	-0.840074	-0.12328	-0.725458	-0.822833	-0.806138	-0.381623	1.89243	0.721325	1.08565
P0A7L3	50S ribosomal protein L20 OS=Escherichia coli (strain K12) OX=83333 GN=rplT PE=1 SV=2	cell organization and biogenesis;protein metabolism;other metabolic processes;other biological processes	nucleic acid binding activity;other molecular function	rplT	-0.0489734	-0.841088	2.08156	-0.0921453	1.05889	-1.04247	-0.824957	-0.240215	-0.0505911
P0ABF6	Cytidine deaminase OS=Escherichia coli (strain K12) OX=83333 GN=cdd PE=1 SV=1	other metabolic processes	other molecular function	cdd	1.71866	-0.356983	0.821709	-0.417707	-0.551027	-0.963647	-1.44899	0.698258	0.499725
P0AE88	Transcriptional regulatory protein CpxR OS=Escherichia coli (strain K12) OX=83333 GN=cpxR PE=1 SV=1	cell adhesion;RNA metabolism OR transcription;signal transduction;other biological processes	nucleic acid binding activity;other molecular function	cpxR	-0.116546	-0.752861	-0.73788	2.3786	0.647614	-0.202761	-0.800379	-0.330103	-0.0856803
P0A9T0	D-3-phosphoglycerate dehydrogenase OS=Escherichia coli (strain K12) OX=83333 GN=serA PE=1 SV=2	other metabolic processes	other molecular function	serA	0.111166	1.07445	-0.405678	-0.604621	-0.881081	1.75538	0.787966	-1.1797	-0.65788
P39099	Periplasmic pH-dependent serine endoprotease DegQ OS=Escherichia coli (strain K12) OX=83333 GN=degQ PE=1 SV=1	protein metabolism;other metabolic processes	other molecular function	degQ	-0.710143	-0.766098	-0.550422	2.05933	1.23943	0.22008	-0.40103	-0.655693	-0.435452
P20083	DNA topoisomerase 4 subunit B OS=Escherichia coli (strain K12) OX=83333 GN=parE PE=1 SV=3	cell cycle OR cell proliferation;cell organization and biogenesis;DNA metabolism;other metabolic processes;other biological processes	nucleic acid binding activity;other molecular function	parE	-0.59046	-0.614819	-0.52629	1.46876	1.95217	-0.511533	-0.836171	-0.237756	-0.103896
P08622	Chaperone protein DnaJ OS=Escherichia coli (strain K12) OX=83333 GN=dnaJ PE=1 SV=3	cell organization and biogenesis;DNA metabolism;RNA metabolism OR transcription;other metabolic processes;stress response;other biological processes	other molecular function	dnaJ	0.936841	-1.33288	0.861201	-0.387343	-0.14262	-0.195217	-1.52272	0.397478	1.38526
P0AFU8	Riboflavin synthase OS=Escherichia coli (strain K12) OX=83333 GN=ribC PE=1 SV=1	other metabolic processes	other molecular function	ribC	-0.142482	-0.990001	0.329598	-0.560257	-0.0633511	-1.16836	-0.523693	1.74778	1.37077
P61949	Flavodoxin 1 OS=Escherichia coli (strain K12) OX=83333 GN=fldA PE=1 SV=2	other metabolic processes	other molecular function	fldA	-0.00765555	-1.17078	0.0741442	0.784829	0.625937	-1.2314	-1.28384	1.18208	1.02668
P0AFL6	Exopolyphosphatase OS=Escherichia coli (strain K12) OX=83333 GN=ppx PE=1 SV=2	other metabolic processes	other molecular function	ppx	2.25717	-0.58563	0.195441	0.273376	0.327559	0.0707351	-1.06834	-0.974656	-0.495662
P77552	Uncharacterized protein YdhQ OS=Escherichia coli (strain K12) OX=83333 GN=ydhQ PE=4 SV=1	stress response		ydhQ	-0.791687	-0.893873	-0.513514	-0.789645	-0.584613	0.502408	2.16312	0.425038	0.482767
P75863	Uncharacterized protein YcbX OS=Escherichia coli (strain K12) OX=83333 GN=ycbX PE=1 SV=1	other metabolic processes;other biological processes	other molecular function	ycbX	-0.53268	-0.0951588	-0.507297	-0.754085	-0.571275	-0.821094	2.32241	0.595856	0.36332
P77454	Glutaminase 1 OS=Escherichia coli (strain K12) OX=83333 GN=glsA1 PE=1 SV=1	other metabolic processes;other biological processes	other molecular function	glsA1	1.4319	0.672947	1.46025	-0.279187	0.113392	-0.336054	-1.04163	-1.1378	-0.883823
P0AC86	Glycogen phosphorylase OS=Escherichia coli (strain K12) OX=83333 GN=glgP PE=3 SV=1	other metabolic processes	other molecular function	glgP	0.982958	2.18515	-0.0990596	0.122487	-0.488879	-0.903824	-0.779436	-0.669497	-0.349903
P37051	Formyltetrahydrofolate deformylase OS=Escherichia coli (strain K12) OX=83333 GN=purU PE=1 SV=1	other metabolic processes	other molecular function	purU	-0.935633	-1.33089	-0.655953	0.951172	0.678724	-0.487587	-0.631918	1.28192	1.13017
P0A847	Queuine tRNA-ribosyltransferase OS=Escherichia coli (strain K12) OX=83333 GN=tgt PE=1 SV=1	RNA metabolism OR transcription;other metabolic processes	other molecular function	tgt	0.289346	-1.59896	-1.46074	1.0872	1.05872	-0.454813	0.762766	-0.0469539	0.363431
P0A821	L-seryl-tRNA(Sec) selenium transferase OS=Escherichia coli (strain K12) OX=83333 GN=selA PE=1 SV=1	protein metabolism;other metabolic processes	other molecular function	selA	-0.2623	-1.39693	-0.325341	0.451833	1.2109	1.75704	-1.0108	-0.164548	-0.259852
P76193	Probable L,D-transpeptidase YnhG OS=Escherichia coli (strain K12) OX=83333 GN=ynhG PE=1 SV=1	cell organization and biogenesis;other metabolic processes;other biological processes	other molecular function	ynhG	0.0301515	0.274493	-0.305826	0.786938	1.42293	1.16396	-1.00213	-1.27872	-1.0918
P0AG86	Protein-export protein SecB OS=Escherichia coli (strain K12) OX=83333 GN=secB PE=1 SV=1	cell organization and biogenesis;transport;other biological processes	other molecular function	secB	1.22195	-0.936917	0.319047	-0.0790479	-0.294898	-1.43912	-0.960748	0.877473	1.29226
P03841	Maltose operon periplasmic protein OS=Escherichia coli (strain K12) OX=83333 GN=malM PE=3 SV=1	transport		malM	1.76708	2.11306	0.807136	-0.180204	-0.0997917	0.0305877	#VALUE!	#VALUE!	#VALUE!
P77808	NMN amidohydrolase-like protein YfaY OS=Escherichia coli (strain K12) OX=83333 GN=yfaY PE=3 SV=1			yfaY	0.917527	-0.890833	0.719679	-0.95621	-0.433868	-1.56531	0.101599	0.876326	1.23109
P15640	Phosphoribosylamine--glycine ligase OS=Escherichia coli (strain K12) OX=83333 GN=purD PE=1 SV=2	other metabolic processes;stress response	other molecular function	purD	-0.541387	-0.872333	-0.535056	1.7504	1.4786	0.487603	-0.873946	-0.511961	-0.381917
P12758	Uridine phosphorylase OS=Escherichia coli (strain K12) OX=83333 GN=udp PE=1 SV=3	other metabolic processes;stress response	other molecular function	udp	-1.31108	-1.86965	-0.112742	0.818074	0.719201	1.02588	0.620467	-0.212335	0.322177
P0AF20	N-acetylglucosamine repressor OS=Escherichia coli (strain K12) OX=83333 GN=nagC PE=2 SV=1	RNA metabolism OR transcription;other metabolic processes;other biological processes	nucleic acid binding activity;other molecular function	nagC	-0.741808	-0.806546	0.243977	-0.656251	0.443007	-0.706488	2.12243	0.793727	-0.692047
P06996	Outer membrane porin C OS=Escherichia coli (strain K12) OX=83333 GN=ompC PE=1 SV=1	stress response;transport;other biological processes	transporter activity;other molecular function	ompC	1.19568	-0.165356	1.3793	0.603271	0.576417	-0.178493	-1.28868	-1.0569	-1.06524
P04951	3-deoxy-manno-octulosonate cytidylyltransferase OS=Escherichia coli (strain K12) OX=83333 GN=kdsB PE=1 SV=2	other metabolic processes	other molecular function	kdsB	-0.25078	-1.14948	-1.07877	-0.27982	-0.63894	-0.317134	1.37958	0.825071	1.51028
P42641	GTPase ObgE/CgtA OS=Escherichia coli (strain K12) OX=83333 GN=obgE PE=1 SV=1	cell cycle OR cell proliferation;cell organization and biogenesis;other biological processes	translation activity;nucleic acid binding activity;other molecular function	obgE	-0.894499	-0.658925	-0.0748695	1.05906	-0.485991	-0.883806	-0.426253	0.276498	2.08879
P05020	Dihydroorotase OS=Escherichia coli (strain K12) OX=83333 GN=pyrC PE=1 SV=2	other metabolic processes	other molecular function	pyrC	-0.194499	0.738033	0.972189	-0.579874	-0.869979	0.349246	-0.830918	-1.28882	1.70462
P0A887	Ubiquinone/menaquinone biosynthesis C-methyltransferase UbiE OS=Escherichia coli (strain K12) OX=83333 GN=ubiE PE=1 SV=1	other metabolic processes	other molecular function	ubiE	-0.664848	1.06664	-0.663218	-0.649232	-0.608924	0.715258	1.99182	-0.639171	-0.548318
P0AEZ9	Molybdenum cofactor biosynthesis protein B OS=Escherichia coli (strain K12) OX=83333 GN=moaB PE=1 SV=2	cell organization and biogenesis;protein metabolism;other metabolic processes	other molecular function	moaB	-0.572331	-0.954975	-1.04322	-0.359848	-0.921745	0.2665	1.38221	0.724864	1.47855
P69786	PTS system glucose-specific EIICB component OS=Escherichia coli (strain K12) OX=83333 GN=ptsG PE=1 SV=1	other metabolic processes;transport;other biological processes	transporter activity;kinase activity	ptsG	-0.15209	-0.585852	-1.00152	0.473592	-0.821235	-0.827019	-0.244219	1.5981	1.56025
P39406	Ribosomal RNA small subunit methyltransferase C OS=Escherichia coli (strain K12) OX=83333 GN=rsmC PE=1 SV=3	RNA metabolism OR transcription;other metabolic processes;other biological processes	nucleic acid binding activity;other molecular function	rsmC	-0.391099	-0.211616	-0.701065	-0.54893	-0.072216	2.37016	0.789691	-0.631796	-0.603134
P09832	Glutamate synthase [NADPH] small chain OS=Escherichia coli (strain K12) OX=83333 GN=gltD PE=1 SV=3	other metabolic processes	other molecular function	gltD	1.06693	-0.839756	1.75492	-0.401662	-0.106403	-1.46955	-0.670807	0.142776	0.523544
P0A988	Beta sliding clamp OS=Escherichia coli (strain K12) OX=83333 GN=dnaN PE=1 SV=1	cell cycle OR cell proliferation;DNA metabolism;other metabolic processes;stress response;other biological processes	nucleic acid binding activity;other molecular function	dnaN	-0.342631	-1.67925	0.104505	-0.14472	0.877879	0.118261	-1.25037	1.16501	1.15131
P25906	Pyridoxine 4-dehydrogenase OS=Escherichia coli (strain K12) OX=83333 GN=pdxI PE=1 SV=1	other metabolic processes	other molecular function	pdxI	-0.404055	0.089133	-0.735065	0.682818	2.28701	0.0461757	-0.337617	-1.08793	-0.54047
P68679	30S ribosomal protein S21 OS=Escherichia coli (strain K12) OX=83333 GN=rpsU PE=1 SV=2	cell organization and biogenesis;protein metabolism;other metabolic processes	nucleic acid binding activity;other molecular function	rpsU	-0.0766182	-0.0395051	-0.447342	0.45481	0.553839	2.19298	-0.574033	-1.10223	-0.961906
P0AB67	NAD(P) transhydrogenase subunit beta OS=Escherichia coli (strain K12) OX=83333 GN=pntB PE=1 SV=1	other metabolic processes;transport	other molecular function	pntB	1.68273	-0.141857	1.31908	-0.327129	0.695558	-0.720735	-1.08082	-0.476781	-0.950039
P0A7C6	Peptidase E OS=Escherichia coli (strain K12) OX=83333 GN=pepE PE=1 SV=1	protein metabolism	other molecular function	pepE	1.63369	-0.358903	0.984292	1.00924	-0.268556	-1.09956	-1.32835	-0.339134	-0.232729
P69503	Adenine phosphoribosyltransferase OS=Escherichia coli (strain K12) OX=83333 GN=apt PE=1 SV=1	other metabolic processes	other molecular function	apt	0.0187538	-0.505478	0.369797	-1.61345	-1.14557	0.080656	1.77949	0.470308	0.545492
P45955	Cell division coordinator CpoB OS=Escherichia coli (strain K12) OX=83333 GN=cpoB PE=1 SV=2	cell cycle OR cell proliferation;cell organization and biogenesis;other biological processes		cpoB	-0.274403	-1.36611	-0.273347	0.396053	1.15382	-1.23055	-0.633271	0.891726	1.33608
P0A7G2	30S ribosome-binding factor OS=Escherichia coli (strain K12) OX=83333 GN=rbfA PE=1 SV=2	RNA metabolism OR transcription;other metabolic processes;stress response;other biological processes	translation activity	rbfA	-0.6051	0.54297	0.431431	-0.621525	0.316867	-1.47256	2.04513	-0.0817456	-0.555466
P06999	ATP-dependent 6-phosphofructokinase isozyme 2 OS=Escherichia coli (strain K12) OX=83333 GN=pfkB PE=1 SV=2	other metabolic processes;stress response	kinase activity;other molecular function	pfkB	0.772537	-1.15218	0.415962	0.274951	-0.196281	-1.31096	-1.11607	0.880811	1.43124
P0A6D3	3-phosphoshikimate 1-carboxyvinyltransferase OS=Escherichia coli (strain K12) OX=83333 GN=aroA PE=1 SV=1	other metabolic processes	other molecular function	aroA	-0.917221	-0.87173	-1.14559	1.58594	1.2623	-0.729038	0.652979	0.139208	0.0231521
P16095	L-serine dehydratase 1 OS=Escherichia coli (strain K12) OX=83333 GN=sdaA PE=1 SV=3	other metabolic processes	other molecular function	sdaA	-0.490386	-0.734838	-0.481173	1.23319	1.24515	1.47533	-0.560124	-0.884063	-0.803085
P0AED7	Succinyl-diaminopimelate desuccinylase OS=Escherichia coli (strain K12) OX=83333 GN=dapE PE=1 SV=1	cell cycle OR cell proliferation;other metabolic processes	other molecular function	dapE	-1.09565	0.366233	-0.763763	-1.02925	-0.77275	0.852475	1.87847	0.207714	0.356517
P0A8H6	Der GTPase-activating protein YihI OS=Escherichia coli (strain K12) OX=83333 GN=yihI PE=1 SV=1	other biological processes	enzyme regulator activity	yihI	-0.345437	-1.45242	0.47178	-1.29075	-0.531228	0.256228	1.09707	0.297155	1.4976
P66948	Beta-barrel assembly-enhancing protease OS=Escherichia coli (strain K12) OX=83333 GN=bepA PE=1 SV=1	cell organization and biogenesis;protein metabolism;other metabolic processes;other biological processes	other molecular function	bepA	1.3117	-0.553716	-0.694898	-0.669036	0.655054	1.54372	-1.48964	0.00257473	-0.105755
P06983	Porphobilinogen deaminase OS=Escherichia coli (strain K12) OX=83333 GN=hemC PE=1 SV=2	protein metabolism;other metabolic processes	other molecular function	hemC	0.759474	-1.51814	-0.206934	0.227506	0.943113	-0.948417	-1.17541	0.880555	1.03825
P39325	Galactofuranose-binding protein YtfQ OS=Escherichia coli (strain K12) OX=83333 GN=ytfQ PE=1 SV=1	transport	other molecular function	ytfQ	-0.281382	1.94337	-0.719892	-0.84584	-0.171071	1.37571	0.0822096	-0.80409	-0.579021
P30744	L-serine dehydratase 2 OS=Escherichia coli (strain K12) OX=83333 GN=sdaB PE=2 SV=2	other metabolic processes	other molecular function	sdaB	1.58488	0.331621	1.24061	0.325126	0.0483292	-0.368287	-1.39869	-1.08664	-0.676956
P0AD57	Octaprenyl diphosphate synthase OS=Escherichia coli (strain K12) OX=83333 GN=ispB PE=1 SV=1	other metabolic processes	other molecular function	ispB	-0.703719	-0.701144	-0.943017	1.04637	1.25106	1.60593	-0.675353	-0.296099	-0.584021
P77258	N-ethylmaleimide reductase OS=Escherichia coli (strain K12) OX=83333 GN=nemA PE=1 SV=1	other metabolic processes	other molecular function	nemA	-0.192071	-0.673544	-0.963065	-0.628029	-0.676178	-0.529524	2.02785	0.84779	0.786776
P25539	Riboflavin biosynthesis protein RibD OS=Escherichia coli (strain K12) OX=83333 GN=ribD PE=1 SV=1	other metabolic processes	other molecular function	ribD	0.373002	0.621404	-0.660185	0.459572	1.35968	-0.608437	0.966319	-1.76632	-0.745041
P33221	Formate-dependent phosphoribosylglycinamide formyltransferase OS=Escherichia coli (strain K12) OX=83333 GN=purT PE=1 SV=3	other metabolic processes	kinase activity;other molecular function	purT	-0.806639	-0.438343	-0.873714	1.0881	1.30797	1.48713	-0.181132	-0.816104	-0.767263
P27828	UDP-N-acetylglucosamine 2-epimerase OS=Escherichia coli (strain K12) OX=83333 GN=wecB PE=1 SV=2	other metabolic processes	other molecular function	wecB	0.517089	0.927682	0.0621427	-1.21913	-0.909539	-1.54073	1.03143	0.0769947	1.05405
P39199	50S ribosomal protein L3 glutamine methyltransferase OS=Escherichia coli (strain K12) OX=83333 GN=prmB PE=1 SV=3	protein metabolism;DNA metabolism;other metabolic processes	nucleic acid binding activity;other molecular function	prmB	-0.269653	-0.418828	-0.467834	-0.183754	-0.111388	-0.845944	2.58931	-0.0362326	-0.255678
P36929	Ribosomal RNA small subunit methyltransferase B OS=Escherichia coli (strain K12) OX=83333 GN=rsmB PE=1 SV=2	RNA metabolism OR transcription;other metabolic processes;other biological processes	nucleic acid binding activity;other molecular function	rsmB	0.652511	-1.27352	-0.26086	-0.172724	0.183168	-1.03602	-0.896838	1.32706	1.47722
P39286	Small ribosomal subunit biogenesis GTPase RsgA OS=Escherichia coli (strain K12) OX=83333 GN=rsgA PE=1 SV=2	cell organization and biogenesis;other biological processes	nucleic acid binding activity;other molecular function	rsgA	0.0683571	0.757281	-0.291577	-1.39803	-1.62136	0.898044	1.32501	-0.149058	0.411327
P06987	Histidine biosynthesis bifunctional protein HisB OS=Escherichia coli (strain K12) OX=83333 GN=hisB PE=1 SV=1	other metabolic processes	other molecular function	hisB	0.578197	-1.13051	-0.167855	1.43161	0.533376	-0.151939	-1.91433	0.423665	0.397778
P0ABU2	Ribosome-binding ATPase YchF OS=Escherichia coli (strain K12) OX=83333 GN=ychF PE=1 SV=2	stress response	enzyme regulator activity;translation activity;other molecular function	ychF	-0.632956	-0.492186	-1.00515	1.9555	0.798051	0.991553	-0.393387	-0.642903	-0.578524
P0A8M6	UPF0265 protein YeeX OS=Escherichia coli (strain K12) OX=83333 GN=yeeX PE=1 SV=1	other biological processes		yeeX	0.264963	-0.771242	-0.279583	-0.449368	-0.82154	-1.16042	0.487331	2.09631	0.633548
P02924	L-arabinose-binding periplasmic protein OS=Escherichia coli (strain K12) OX=83333 GN=araF PE=1 SV=2	transport	transporter activity;other molecular function	araF	0.625667	-1.3769	0.687524	0.276867	-0.11194	-1.39037	-0.861243	0.788989	1.36141
P30178	Hydroxycarboxylate dehydrogenase B OS=Escherichia coli (strain K12) OX=83333 GN=hcxB PE=1 SV=2		other molecular function	hcxB	0.805553	-1.50395	-0.131458	1.14441	1.06746	-0.620192	-1.3588	-0.0283357	0.625303
P30863	2,5-diketo-D-gluconic acid reductase B OS=Escherichia coli (strain K12) OX=83333 GN=dkgB PE=1 SV=2	other metabolic processes	other molecular function	dkgB	-1.40431	-1.4065	-0.563834	0.722489	-0.554812	0.322567	0.98191	1.06086	0.841632
P0A8P3	Probable Fe(2+)-trafficking protein OS=Escherichia coli (strain K12) OX=83333 GN=yggX PE=1 SV=2	stress response	other molecular function	yggX	0.566333	-1.31169	0.00609414	0.907077	0.863117	-1.2033	-1.33112	0.608789	0.894703
P0A9X4	Cell shape-determining protein MreB OS=Escherichia coli (strain K12) OX=83333 GN=mreB PE=1 SV=1	cell cycle OR cell proliferation;other metabolic processes;other biological processes	other molecular function	mreB	-0.561486	-0.91428	-0.885123	0.548684	0.904947	2.11	-0.486431	-0.366035	-0.350277
P63177	23S rRNA (guanosine-2'-O-)-methyltransferase RlmB OS=Escherichia coli (strain K12) OX=83333 GN=rlmB PE=1 SV=1	RNA metabolism OR transcription;other metabolic processes	nucleic acid binding activity;other molecular function	rlmB	0.613119	-1.30281	0.506226	-0.285986	0.027748	-1.23435	-0.822519	0.884348	1.61422
P28903	Anaerobic ribonucleoside-triphosphate reductase OS=Escherichia coli (strain K12) OX=83333 GN=nrdD PE=1 SV=2	DNA metabolism;other metabolic processes	other molecular function	nrdD	-1.08408	0.784247	-0.989737	0.991	1.34725	0.997854	-0.786165	-0.741901	-0.518463
P76372	Chain length determinant protein OS=Escherichia coli (strain K12) OX=83333 GN=wzzB PE=1 SV=2	protein metabolism;other metabolic processes	kinase activity	wzzB	1.66982	-0.0618697	1.04056	-0.528537	0.872116	-0.879672	-1.3397	-0.71652	-0.0561937
P09148	Galactose-1-phosphate uridylyltransferase OS=Escherichia coli (strain K12) OX=83333 GN=galT PE=1 SV=2	other metabolic processes	kinase activity;other molecular function	galT	-0.266917	-0.737736	-0.555478	2.10062	1.25878	-0.0968157	-0.82992	-0.435892	-0.436643
P05707	Sorbitol-6-phosphate 2-dehydrogenase OS=Escherichia coli (strain K12) OX=83333 GN=srlD PE=1 SV=2	other metabolic processes	other molecular function	srlD	-0.245313	-1.0518	-0.00063451	-0.901878	-0.501236	-1.02753	1.04631	1.23727	1.44482
P22256	4-aminobutyrate aminotransferase GabT OS=Escherichia coli (strain K12) OX=83333 GN=gabT PE=1 SV=1	other metabolic processes	other molecular function	gabT	-0.0748497	-0.579216	-0.412451	1.40473	1.18604	1.15334	-0.448294	-0.899261	-1.33004
P77434	Glutamate-pyruvate aminotransferase AlaC OS=Escherichia coli (strain K12) OX=83333 GN=alaC PE=1 SV=1	other metabolic processes	other molecular function	alaC	-0.859979	-1.39128	1.79885	-0.347313	-0.715654	-0.430419	0.592343	0.63161	0.72185
P76113	NADPH-dependent curcumin reductase OS=Escherichia coli (strain K12) OX=83333 GN=curA PE=1 SV=3		other molecular function	curA	2.05773	0.220393	0.0446514	0.47715	-0.229709	-1.0512	-1.526	-0.0192812	0.0262706
P76576	Ancillary SecYEG translocon subunit OS=Escherichia coli (strain K12) OX=83333 GN=yfgM PE=1 SV=1		other molecular function	yfgM	0.602154	-1.01388	0.360405	0.628656	0.37707	-1.516	-1.34643	1.02745	0.880569
P76243	Uncharacterized protein YeaO OS=Escherichia coli (strain K12) OX=83333 GN=yeaO PE=4 SV=2			yeaO	-0.422391	1.05479	-0.841322	-0.491993	-0.485985	-0.535268	2.25511	-0.333221	-0.199717
P0AA25	Thioredoxin 1 OS=Escherichia coli (strain K12) OX=83333 GN=trxA PE=1 SV=2	other biological processes	enzyme regulator activity;other molecular function	trxA	1.00077	-1.3016	-0.132669	0.804467	0.631339	-1.2345	-1.24559	0.930661	0.547121
P22106	Asparagine synthetase B [glutamine-hydrolyzing] OS=Escherichia coli (strain K12) OX=83333 GN=asnB PE=1 SV=3	other metabolic processes	other molecular function	asnB	0.337658	0.886819	0.459371	0.38388	1.30016	0.419131	-1.34743	-1.42434	-1.01525
P0A8U6	Met repressor OS=Escherichia coli (strain K12) OX=83333 GN=metJ PE=1 SV=2	RNA metabolism OR transcription;other metabolic processes;other biological processes	nucleic acid binding activity;other molecular function	metJ	-0.602403	1.37314	-0.55967	-0.740429	-0.346722	1.29113	1.28648	-0.839085	-0.862441
P0AEY5	NADPH:quinone oxidoreductase MdaB OS=Escherichia coli (strain K12) OX=83333 GN=mdaB PE=1 SV=1		other molecular function	mdaB	-0.604725	-0.911865	-0.979452	1.82203	-0.723507	-0.673828	0.566659	0.536672	0.968011
P0AAB6	UTP--glucose-1-phosphate uridylyltransferase OS=Escherichia coli (strain K12) OX=83333 GN=galF PE=1 SV=1	other metabolic processes	enzyme regulator activity;other molecular function	galF	-0.813091	0.370656	-1.61088	0.0524731	1.3844	1.35368	-0.660101	0.417553	-0.494693
P42630	L-serine dehydratase TdcG OS=Escherichia coli (strain K12) OX=83333 GN=tdcG PE=1 SV=4	other metabolic processes	other molecular function	tdcG	-0.362262	0.10082	-0.353704	0.906571	1.01705	1.6909	-0.891589	-1.08388	-1.0239
P29680	Uroporphyrinogen decarboxylase OS=Escherichia coli (strain K12) OX=83333 GN=hemE PE=3 SV=3	other metabolic processes	other molecular function	hemE	-0.133998	-1.27728	-0.658385	0.966033	0.281115	-0.977544	-0.43568	0.324077	1.91166
P0AGL2	Putative reactive intermediate deaminase TdcF OS=Escherichia coli (strain K12) OX=83333 GN=tdcF PE=1 SV=1	other metabolic processes	other molecular function	tdcF	1.26803	-0.49264	1.7997	0.0917297	0.263995	-0.0200686	-1.02171	-0.988456	-0.900585
P28304	Quinone oxidoreductase 1 OS=Escherichia coli (strain K12) OX=83333 GN=qorA PE=1 SV=1		other molecular function	qorA	1.02597	-0.373821	-0.18826	-0.358477	-1.00527	2.12471	-0.929621	0.177185	-0.472407
P0A9A9	Ferric uptake regulation protein OS=Escherichia coli (strain K12) OX=83333 GN=fur PE=1 SV=1	RNA metabolism OR transcription;other biological processes	nucleic acid binding activity;other molecular function	fur	-1.16876	-0.508969	-1.25766	0.508655	1.26705	1.44963	0.631403	-0.412955	-0.508393
P0AF08	Iron-sulfur cluster carrier protein OS=Escherichia coli (strain K12) OX=83333 GN=mrp PE=3 SV=1	cell organization and biogenesis;other metabolic processes	other molecular function	mrp	-0.274049	-0.240641	2.64336	-0.214736	-0.144267	-0.310309	-0.473862	-0.548722	-0.436774
P37636	Multidrug resistance protein MdtE OS=Escherichia coli (strain K12) OX=83333 GN=mdtE PE=1 SV=1	transport;other biological processes	transporter activity;other molecular function	mdtE	-0.264277	-0.40229	2.64887	-0.388161	-0.44939	-0.510478	-0.196315	-0.173512	-0.264452
P0ADT5	Putative acid--amine ligase YgiC OS=Escherichia coli (strain K12) OX=83333 GN=ygiC PE=1 SV=1		other molecular function	ygiC	1.93477	-0.779285	-0.130027	-0.360986	-0.198606	-1.25405	-0.0443058	-0.461703	1.29419
P0A6E6	ATP synthase epsilon chain OS=Escherichia coli (strain K12) OX=83333 GN=atpC PE=1 SV=2	other metabolic processes;transport	transporter activity;other molecular function	atpC	-1.10671	1.0632	-1.21827	-0.664363	0.240189	0.617525	1.62885	0.204565	-0.764988
P24232	Flavohemoprotein OS=Escherichia coli (strain K12) OX=83333 GN=hmp PE=1 SV=1	other metabolic processes;stress response;transport;other biological processes	other molecular function	hmp	-0.755225	-1.37533	0.00472762	0.142699	-0.0925981	-1.16473	0.740524	0.7604	1.73953
P60651	Agmatinase OS=Escherichia coli (strain K12) OX=83333 GN=speB PE=1 SV=1	other metabolic processes	other molecular function	speB	-0.162936	1.04043	0.191311	-1.09059	-1.10152	-1.43082	0.473041	0.953581	1.12751
P07862	D-alanine--D-alanine ligase B OS=Escherichia coli (strain K12) OX=83333 GN=ddlB PE=1 SV=3	cell organization and biogenesis;other metabolic processes;other biological processes	other molecular function	ddlB	0.898446	-0.741166	1.09678	0.773795	-0.461564	-1.53419	-1.24195	0.623464	0.586385
P37765	Ribosomal large subunit pseudouridine synthase B OS=Escherichia coli (strain K12) OX=83333 GN=rluB PE=1 SV=2	RNA metabolism OR transcription;other metabolic processes	nucleic acid binding activity;other molecular function	rluB	0.184396	0.429441	-0.391402	-1.15493	-1.09383	-0.512782	2.18019	0.0860073	0.272905
P00960	Glycine--tRNA ligase alpha subunit OS=Escherichia coli (strain K12) OX=83333 GN=glyQ PE=1 SV=2	protein metabolism;RNA metabolism OR transcription;other metabolic processes	other molecular function	glyQ	0.0123964	-1.56428	-0.412825	0.946974	1.2643	-0.662838	-0.785507	-0.143661	1.34544
P75777	UPF0194 membrane protein YbhG OS=Escherichia coli (strain K12) OX=83333 GN=ybhG PE=2 SV=1	other biological processes		ybhG	-0.0699103	-1.16028	0.019429	1.20152	1.8223	0.243438	-1.19145	-0.557219	-0.307835
P06720	Alpha-galactosidase OS=Escherichia coli (strain K12) OX=83333 GN=melA PE=1 SV=1	other metabolic processes	other molecular function	melA	-0.381934	-1.07105	-0.632982	-0.95878	0.233048	-0.830919	1.31544	1.48302	0.844151
P64581	Uncharacterized protein YqjD OS=Escherichia coli (strain K12) OX=83333 GN=yqjD PE=1 SV=1		translation activity	yqjD	0.65785	1.48489	0.191121	1.16155	-0.130992	0.0430644	-1.32356	-1.17315	-0.910772
P75874	Uncharacterized protein YccU OS=Escherichia coli (strain K12) OX=83333 GN=yccU PE=1 SV=2			yccU	2.31452	-0.252558	-0.645437	0.0317512	-0.535279	-0.981381	-0.380329	0.801694	-0.352984
P04693	Aromatic-amino-acid aminotransferase OS=Escherichia coli (strain K12) OX=83333 GN=tyrB PE=1 SV=1	other metabolic processes	other molecular function	tyrB	-0.384646	-0.789026	-0.377259	-0.342809	0.0679697	-0.5795	-0.423914	0.308391	2.52079
P0A9U3	Probable ATP-binding protein YbiT OS=Escherichia coli (strain K12) OX=83333 GN=ybiT PE=1 SV=1		other molecular function	ybiT	2.05692	0.71696	0.769862	-0.866102	-0.717417	-0.390139	-0.465776	-0.0946533	-1.00966
P17993	Ubiquinone biosynthesis O-methyltransferase OS=Escherichia coli (strain K12) OX=83333 GN=ubiG PE=1 SV=1	other metabolic processes;stress response	other molecular function	ubiG	-0.435297	-0.716611	-1.19157	0.92686	-0.479265	2.16404	0.0070049	-0.32118	0.0460174
P07001	NAD(P) transhydrogenase subunit alpha OS=Escherichia coli (strain K12) OX=83333 GN=pntA PE=1 SV=2	other metabolic processes;transport	other molecular function	pntA	-0.442049	1.66123	-0.611356	-0.753711	-0.715922	1.13649	1.10606	-0.443044	-0.937695
P0A877	Tryptophan synthase alpha chain OS=Escherichia coli (strain K12) OX=83333 GN=trpA PE=1 SV=1	other metabolic processes	other molecular function	trpA	-0.901909	-1.26257	-0.706781	-0.000595251	0.607792	-0.363771	-0.348862	1.62824	1.34845
P0AD59	Inhibitor of vertebrate lysozyme OS=Escherichia coli (strain K12) OX=83333 GN=ivy PE=1 SV=1	other biological processes	enzyme regulator activity	ivy	0.0741758	0.204939	0.330489	-1.84363	-0.927499	-0.555548	1.48447	0.221259	1.01134
P0A7M2	50S ribosomal protein L28 OS=Escherichia coli (strain K12) OX=83333 GN=rpmB PE=1 SV=2	cell organization and biogenesis;protein metabolism;other metabolic processes	nucleic acid binding activity;other molecular function	rpmB	-0.332715	-0.209371	-0.881344	2.06415	0.756315	-1.09988	-0.259545	0.673362	-0.710971
P0AD05	Uncharacterized protein YecA OS=Escherichia coli (strain K12) OX=83333 GN=yecA PE=4 SV=1		other molecular function	yecA	-0.521137	-1.46207	-0.83241	1.52807	0.863289	0.0363643	-0.95104	0.757237	0.581694
P0ABC7	Modulator of FtsH protease HflK OS=Escherichia coli (strain K12) OX=83333 GN=hflK PE=1 SV=1	stress response;other biological processes		hflK	1.44669	-1.22429	0.798881	0.14636	0.293758	-1.38795	-1.09665	0.44166	0.58153
P07639	3-dehydroquinate synthase OS=Escherichia coli (strain K12) OX=83333 GN=aroB PE=1 SV=1	other metabolic processes	other molecular function	aroB	1.07046	-1.91764	-0.947836	0.432665	0.880344	-0.77776	0.0758635	0.543441	0.640462
P08192	Dihydrofolate synthase/folylpolyglutamate synthase OS=Escherichia coli (strain K12) OX=83333 GN=folC PE=1 SV=2	other metabolic processes	other molecular function	folC	0.292495	-0.0832212	2.49363	0.132282	-0.371074	-0.539462	-0.640971	-0.70646	-0.577219
P08660	Lysine-sensitive aspartokinase 3 OS=Escherichia coli (strain K12) OX=83333 GN=lysC PE=1 SV=2	other metabolic processes	kinase activity;other molecular function	lysC	0.0413955	-0.715084	0.105605	-0.769843	-0.923739	-1.02047	0.250019	1.11041	1.92171
P07102	Phytase AppA OS=Escherichia coli (strain K12) OX=83333 GN=appA PE=1 SV=2	other metabolic processes;stress response	other molecular function	appA	-0.455157	-0.331135	-0.447821	1.61395	1.5484	-0.782716	-1.28165	-0.260365	0.396491
P60560	GMP reductase OS=Escherichia coli (strain K12) OX=83333 GN=guaC PE=1 SV=1	other metabolic processes	other molecular function	guaC	0.678237	-0.713334	-0.276969	1.32541	0.790275	-1.91175	-0.72725	0.275248	0.560131
P0ABC3	Modulator of FtsH protease HflC OS=Escherichia coli (strain K12) OX=83333 GN=hflC PE=1 SV=1	stress response;other biological processes		hflC	1.81941	-1.1716	0.716845	0.253665	-0.612868	-1.26591	-0.614204	0.459356	0.415308
P23836	Transcriptional regulatory protein PhoP OS=Escherichia coli (strain K12) OX=83333 GN=phoP PE=1 SV=1	RNA metabolism OR transcription;signal transduction;other biological processes	nucleic acid binding activity;other molecular function	phoP	1.05084	0.564199	0.722267	-0.191122	0.75446	0.763372	-1.11525	-0.841146	-1.70762
P76177	Protein YdgH OS=Escherichia coli (strain K12) OX=83333 GN=ydgH PE=1 SV=1			ydgH	1.53883	0.439482	1.1791	0.194059	0.431663	-0.885888	-1.35996	-0.702758	-0.834523
P77718	tRNA sulfurtransferase OS=Escherichia coli (strain K12) OX=83333 GN=thiI PE=1 SV=1	RNA metabolism OR transcription;other metabolic processes;other biological processes	nucleic acid binding activity;other molecular function	thiI	1.11841	0.339759	-0.0861712	1.59738	0.441446	-0.303497	-0.834241	-1.64066	-0.632424
P0A7J0	3,4-dihydroxy-2-butanone 4-phosphate synthase OS=Escherichia coli (strain K12) OX=83333 GN=ribB PE=1 SV=1	other metabolic processes	other molecular function	ribB	-0.0383818	0.677558	1.5263	-0.985675	-0.497978	1.43509	-0.315341	-0.577846	-1.22372
P0A6S7	Glycerol-3-phosphate dehydrogenase [NAD(P)+] OS=Escherichia coli (strain K12) OX=83333 GN=gpsA PE=3 SV=1	other metabolic processes	other molecular function	gpsA	0.0501271	-1.59059	1.15577	-1.44363	-0.598854	0.350925	0.401928	0.873513	0.800811
P0A8A2	Probable transcriptional regulatory protein YeeN OS=Escherichia coli (strain K12) OX=83333 GN=yeeN PE=1 SV=1	other biological processes	nucleic acid binding activity	yeeN	-0.612349	-0.276157	-0.717253	-0.724781	-0.762627	-0.781958	1.37445	0.862941	1.63774
P75736	Esterase YbfF OS=Escherichia coli (strain K12) OX=83333 GN=ybfF PE=1 SV=1	other metabolic processes	other molecular function	ybfF	0.733153	-1.04756	-0.917196	-1.4856	1.26709	-0.57613	0.692561	0.738919	0.594767
P37685	Aldehyde dehydrogenase B OS=Escherichia coli (strain K12) OX=83333 GN=aldB PE=1 SV=2	stress response;other biological processes	other molecular function	aldB	0.977498	-1.1948	-0.0492918	1.14987	1.12181	-1.34937	-0.999401	-0.10671	0.450396
P63389	Probable ATP-binding protein YheS OS=Escherichia coli (strain K12) OX=83333 GN=yheS PE=1 SV=1		other molecular function	yheS	1.94782	1.2279	-0.19269	-0.733769	-0.97329	-0.239956	-0.0493091	-1.054	0.0672973
P77247	Hexitol phosphatase B OS=Escherichia coli (strain K12) OX=83333 GN=hxpB PE=1 SV=1	other metabolic processes	other molecular function	hxpB	-0.00844012	-1.21419	-0.39959	-0.559123	-0.401889	-0.381229	-0.223687	2.14831	1.03983
P0AFD6	NADH-quinone oxidoreductase subunit I OS=Escherichia coli (strain K12) OX=83333 GN=nuoI PE=1 SV=1	other metabolic processes	other molecular function	nuoI	2.0067	-0.54152	0.457128	-1.23995	-1.24497	-0.285916	0.208673	0.15635	0.483513
P0AG20	GTP pyrophosphokinase OS=Escherichia coli (strain K12) OX=83333 GN=relA PE=1 SV=1	other metabolic processes;stress response	kinase activity;other molecular function	relA	1.4901	-1.15188	0.801928	-0.663387	0.98366	-1.22274	-0.815726	0.481928	0.0961215
P0A8Y5	Sugar phosphatase YidA OS=Escherichia coli (strain K12) OX=83333 GN=yidA PE=1 SV=1		other molecular function	yidA	-0.552527	1.7209	-0.545915	-1.24153	-0.735385	-0.816412	0.942548	0.466371	0.761947
P60546	Guanylate kinase OS=Escherichia coli (strain K12) OX=83333 GN=gmk PE=1 SV=1	other metabolic processes	kinase activity;other molecular function	gmk	-0.0534648	1.05522	-1.27625	1.67337	0.463391	0.294904	-0.0866889	-1.0669	-1.00359
P0AC84	Hydroxyacylglutathione hydrolase GloB OS=Escherichia coli (strain K12) OX=83333 GN=gloB PE=1 SV=1	other metabolic processes;stress response;other biological processes	other molecular function	gloB	0.978654	-1.08909	-0.429658	1.68167	-0.0731772	-1.10689	-0.681162	1.02691	-0.307257
P68187	Maltose/maltodextrin import ATP-binding protein MalK OS=Escherichia coli (strain K12) OX=83333 GN=malK PE=1 SV=1	transport;other biological processes	transporter activity;other molecular function	malK	1.01993	0.497503	0.635684	0.674823	1.20399	-0.869317	-0.626723	-1.12782	-1.40808
P00968	Carbamoyl-phosphate synthase large chain OS=Escherichia coli (strain K12) OX=83333 GN=carB PE=1 SV=2	other metabolic processes	other molecular function	carB	-1.31684	-0.323767	-1.29738	0.252915	0.931725	1.1499	1.37297	-0.239075	-0.530446
Q46845	Disulfide-bond oxidoreductase YghU OS=Escherichia coli (strain K12) OX=83333 GN=yghU PE=1 SV=2	other biological processes	other molecular function	yghU	0.759562	-1.27575	-0.105388	-0.299606	0.519405	-1.36762	-0.69283	1.3781	1.08412
P37188	PTS system galactitol-specific EIIB component OS=Escherichia coli (strain K12) OX=83333 GN=gatB PE=1 SV=2	other metabolic processes;transport	transporter activity	gatB	-0.0546533	-0.878791	-0.382525	1.9687	1.35689	-0.71345	-0.866314	-0.145721	-0.284136
P0ACZ4	DNA-binding transcriptional activator EvgA OS=Escherichia coli (strain K12) OX=83333 GN=evgA PE=1 SV=1	signal transduction;other biological processes	nucleic acid binding activity	evgA	-0.781668	-0.779496	-0.875526	-0.0717835	-0.754364	-0.605562	1.1241	1.22261	1.52169
P0A8B5	Nucleoid-associated protein YbaB OS=Escherichia coli (strain K12) OX=83333 GN=ybaB PE=1 SV=1	other biological processes	nucleic acid binding activity	ybaB	-0.161966	-0.298558	-0.498398	-0.645838	-0.323513	-0.866234	-0.432838	2.30969	0.917656
P52697	6-phosphogluconolactonase OS=Escherichia coli (strain K12) OX=83333 GN=pgl PE=1 SV=2	other metabolic processes	other molecular function	pgl	0.616537	-1.24566	0.492939	0.363016	0.438242	-1.26936	-1.37516	0.848329	1.13111
P69222	Translation initiation factor IF-1 OS=Escherichia coli (strain K12) OX=83333 GN=infA PE=1 SV=2	protein metabolism;other metabolic processes	translation activity;nucleic acid binding activity	infA	-1.20325	1.60741	-1.36074	0.0114763	-0.110084	0.952312	0.736989	0.159118	-0.793233
P0AAB8	Universal stress protein D OS=Escherichia coli (strain K12) OX=83333 GN=uspD PE=2 SV=1	stress response;other biological processes		uspD	0.447196	2.02736	0.296097	0.363227	-0.127446	0.162496	-0.929417	-0.952394	-1.28712
P0AAJ8	Hydrogenase-2 operon protein HybA OS=Escherichia coli (strain K12) OX=83333 GN=hybA PE=3 SV=1	other metabolic processes	other molecular function	hybA	1.90585	0.142004	0.655655	0.285836	0.0955808	-1.05031	-1.58241	-0.46842	0.0162223
P0A903	Outer membrane protein assembly factor BamC OS=Escherichia coli (strain K12) OX=83333 GN=bamC PE=1 SV=1	cell organization and biogenesis	other molecular function	bamC	2.11701	-0.296752	0.851421	-1.14429	-0.627403	-0.996772	0.0465101	-0.0262287	0.076502
P0A9K9	FKBP-type peptidyl-prolyl cis-trans isomerase SlyD OS=Escherichia coli (strain K12) OX=83333 GN=slyD PE=1 SV=1	protein metabolism;other metabolic processes;stress response;other biological processes	other molecular function	slyD	-0.952883	0.701128	0.0588297	-1.22453	-0.469468	-0.298207	2.17477	0.176212	-0.16585
P23827	Ecotin OS=Escherichia coli (strain K12) OX=83333 GN=eco PE=1 SV=1	other biological processes	enzyme regulator activity	eco	0.586185	-0.697801	-0.312191	-0.361945	-0.40255	-1.10157	-0.779965	1.18479	1.88505
P0ACP1	Catabolite repressor/activator OS=Escherichia coli (strain K12) OX=83333 GN=cra PE=1 SV=1	RNA metabolism OR transcription;other biological processes	nucleic acid binding activity;other molecular function	cra	-0.561351	-0.755431	-0.743912	1.47711	1.71861	0.624769	-0.557263	-0.62786	-0.574671
P0AGC3	Soluble lytic murein transglycosylase OS=Escherichia coli (strain K12) OX=83333 GN=slt PE=1 SV=1	cell organization and biogenesis;other metabolic processes	other molecular function	slt	0.366712	0.300194	-0.0537427	0.929251	1.814	-0.977916	-0.0739653	-1.12773	-1.1768
P63020	Fe/S biogenesis protein NfuA OS=Escherichia coli (strain K12) OX=83333 GN=nfuA PE=1 SV=1	cell organization and biogenesis;protein metabolism;other metabolic processes;stress response;other biological processes	other molecular function	nfuA	1.64405	-0.396653	0.532672	0.0365524	-0.217403	-1.25153	-1.50802	0.196894	0.963443
P14900	UDP-N-acetylmuramoylalanine--D-glutamate ligase OS=Escherichia coli (strain K12) OX=83333 GN=murD PE=1 SV=3	cell cycle OR cell proliferation;cell organization and biogenesis;other metabolic processes;other biological processes	other molecular function	murD	0.273201	-1.2488	0.372065	0.0339617	0.382075	-1.46714	-0.864071	1.19159	1.32712
P32662	Phosphoglycolate phosphatase OS=Escherichia coli (strain K12) OX=83333 GN=gph PE=1 SV=1	DNA metabolism;other metabolic processes;stress response	other molecular function	gph	-0.194312	-0.479107	-0.357789	-0.409696	-0.203169	-0.83107	-0.171822	0.0640895	2.58288
P27829	UDP-N-acetyl-D-mannosamine dehydrogenase OS=Escherichia coli (strain K12) OX=83333 GN=wecC PE=1 SV=4	other metabolic processes	other molecular function	wecC	0.209621	-1.18049	0.0310118	-0.869791	-0.01021	-0.916762	-0.316403	1.8458	1.20722
P0A884	Thymidylate synthase OS=Escherichia coli (strain K12) OX=83333 GN=thyA PE=1 SV=1	other metabolic processes;other biological processes	nucleic acid binding activity;other molecular function	thyA	-0.48146	1.84277	-0.754633	-0.753108	-0.624914	1.61189	-0.238762	-0.367808	-0.233978
P21645	UDP-3-O-(3-hydroxymyristoyl)glucosamine N-acyltransferase OS=Escherichia coli (strain K12) OX=83333 GN=lpxD PE=1 SV=2	other metabolic processes;other biological processes	other molecular function	lpxD	-1.06979	-0.133491	-0.846145	-0.418033	-0.19708	0.392445	0.648271	-0.605042	2.22886
P0ADZ4	30S ribosomal protein S15 OS=Escherichia coli (strain K12) OX=83333 GN=rpsO PE=1 SV=2	cell organization and biogenesis;protein metabolism;other metabolic processes;other biological processes	nucleic acid binding activity;other molecular function	rpsO	0.0217332	1.89776	0.212876	-1.44211	-1.15761	-0.141855	0.916379	-0.267491	-0.039687
P37903	Universal stress protein F OS=Escherichia coli (strain K12) OX=83333 GN=uspF PE=1 SV=2	cell adhesion;stress response	other molecular function	uspF	0.62278	-0.764256	-0.187649	1.55833	1.47831	-0.121531	-1.12762	-0.850276	-0.608089
Q46920	NADPH-dependent 7-cyano-7-deazaguanine reductase OS=Escherichia coli (strain K12) OX=83333 GN=queF PE=1 SV=1	other metabolic processes	other molecular function	queF	-0.354462	-0.944748	0.439036	-0.802427	-1.01662	-0.904449	1.14039	1.28614	1.15714
P39172	High-affinity zinc uptake system protein ZnuA OS=Escherichia coli (strain K12) OX=83333 GN=znuA PE=1 SV=4	cell adhesion;transport	other molecular function	znuA	-1.609	-1.32407	0.6876	0.572458	1.20827	-0.798752	0.727473	0.0598362	0.476182
P42604	Altronate dehydratase OS=Escherichia coli (strain K12) OX=83333 GN=uxaA PE=1 SV=3	other metabolic processes	other molecular function	uxaA	-0.74666	-0.821181	-1.02371	1.70096	1.49322	-0.294207	-0.535946	-0.200501	0.42803
P13482	Periplasmic trehalase OS=Escherichia coli (strain K12) OX=83333 GN=treA PE=1 SV=1	other metabolic processes;stress response	other molecular function	treA	-1.15573	-0.526739	-1.22476	0.504746	1.1672	1.69382	0.0125352	0.144937	-0.616006
P17411	6-phospho-beta-glucosidase OS=Escherichia coli (strain K12) OX=83333 GN=chbF PE=1 SV=4	other metabolic processes	other molecular function	chbF	-0.579395	-0.690066	#VALUE!	#VALUE!	#VALUE!	0.146437	0.750607	1.97049	0.846342
P0AGD1	Superoxide dismutase [Cu-Zn] OS=Escherichia coli (strain K12) OX=83333 GN=sodC PE=1 SV=1	other metabolic processes;stress response	other molecular function	sodC	-0.629412	0.775601	-0.933419	1.58133	0.296519	0.822278	0.369522	-1.3913	-0.891119
P0AC69	Glutaredoxin 4 OS=Escherichia coli (strain K12) OX=83333 GN=grxD PE=1 SV=1	cell organization and biogenesis;other metabolic processes;other biological processes	other molecular function	grxD	-0.386037	-0.796732	-0.029076	0.236233	0.501996	-1.15774	-1.15687	1.80748	0.980744
P0A8X0	UPF0307 protein YjgA OS=Escherichia coli (strain K12) OX=83333 GN=yjgA PE=1 SV=1			yjgA	1.96941	0.415406	0.754141	-1.26313	-0.135408	-1.25823	-0.0527743	-0.424689	-0.0047221
P69828	PTS system galactitol-specific EIIA component OS=Escherichia coli (strain K12) OX=83333 GN=gatA PE=1 SV=1	other metabolic processes;transport;other biological processes	transporter activity;enzyme regulator activity;kinase activity	gatA	-0.104546	-0.791183	-0.293926	1.32573	2.02358	-0.536974	-0.923406	-0.210441	-0.488837
P0A7E9	Uridylate kinase OS=Escherichia coli (strain K12) OX=83333 GN=pyrH PE=1 SV=2	other metabolic processes	kinase activity;other molecular function	pyrH	-0.530472	0.0789667	-0.867298	-0.979998	-0.736074	-0.348472	2.10635	0.433011	0.843986
P0AEG6	Thiol:disulfide interchange protein DsbC OS=Escherichia coli (strain K12) OX=83333 GN=dsbC PE=1 SV=1	other biological processes	other molecular function	dsbC	0.903009	-1.35826	0.839456	-0.156741	0.122031	-1.49975	-0.596331	0.39087	1.35571
P37329	Molybdate-binding protein ModA OS=Escherichia coli (strain K12) OX=83333 GN=modA PE=1 SV=1	transport;other biological processes	transporter activity;other molecular function	modA	-0.632443	-0.476668	-0.565411	2.2998	0.988381	-0.184272	-0.333218	-0.404265	-0.691902
P0ACE7	Purine nucleoside phosphoramidase OS=Escherichia coli (strain K12) OX=83333 GN=hinT PE=1 SV=1	other metabolic processes	other molecular function	hinT	0.599955	-0.650527	-0.141274	1.14659	0.830713	-1.38223	-1.56174	0.286441	0.872074
P24202	Type IV methyl-directed restriction enzyme EcoKMrr OS=Escherichia coli (strain K12) OX=83333 GN=mrr PE=1 SV=1	DNA metabolism;other metabolic processes;stress response	nucleic acid binding activity;other molecular function	mrr	-1.09054	-1.32033	-0.783977	-0.229563	-0.00734704	0.642402	0.549218	0.353052	1.88709
P0ADW3	Inner membrane protein YhcB OS=Escherichia coli (strain K12) OX=83333 GN=yhcB PE=1 SV=2			yhcB	-0.513975	1.53533	-0.458872	-0.755683	-0.738578	0.898978	1.48129	-0.726235	-0.72226
P0ACA7	Glutathione S-transferase GstB OS=Escherichia coli (strain K12) OX=83333 GN=gstB PE=1 SV=1		other molecular function	gstB	-0.842479	-0.317025	-1.11003	-0.779185	-0.344293	1.26011	1.84219	-0.177185	0.467893
P25714	Membrane protein insertase YidC OS=Escherichia coli (strain K12) OX=83333 GN=yidC PE=1 SV=2	cell organization and biogenesis;transport;other biological processes	other molecular function	yidC	1.3419	0.304256	1.26721	-0.655751	-0.813265	-1.36759	-0.954942	0.0914631	0.786709
P0AE01	tRNA (cytidine/uridine-2'-O-)-methyltransferase TrmJ OS=Escherichia coli (strain K12) OX=83333 GN=trmJ PE=1 SV=1	RNA metabolism OR transcription;other metabolic processes	nucleic acid binding activity;other molecular function	trmJ	-0.697522	1.71142	-0.728741	-0.593835	-0.66474	1.21729	0.992878	-0.503168	-0.733583
P25552	Guanosine-5'-triphosphate,3'-diphosphate pyrophosphatase OS=Escherichia coli (strain K12) OX=83333 GN=gppA PE=1 SV=3	other metabolic processes;stress response	other molecular function	gppA	0.587017	-0.114121	0.246189	-0.54562	-1.19514	-1.31024	-0.437493	1.62214	1.14728
P0A7X6	Ribosome maturation factor RimM OS=Escherichia coli (strain K12) OX=83333 GN=rimM PE=1 SV=1	cell organization and biogenesis;RNA metabolism OR transcription;other metabolic processes	translation activity;nucleic acid binding activity	rimM	-0.0763909	0.701574	-1.03474	0.752665	2.08611	-0.707342	-0.682245	-0.577719	-0.461906
P0ABU5	Glyoxalase ElbB OS=Escherichia coli (strain K12) OX=83333 GN=elbB PE=1 SV=1	other metabolic processes;other biological processes	other molecular function	elbB	0.379738	1.53229	-0.0958349	-1.11423	-0.965383	-1.29562	-0.0382786	0.368897	1.22842
P0A9Y6	Cold shock-like protein CspC OS=Escherichia coli (strain K12) OX=83333 GN=cspC PE=1 SV=2	RNA metabolism OR transcription;other biological processes	nucleic acid binding activity;other molecular function	cspC	0.663944	-1.39519	0.689484	0.396197	0.863413	-1.16247	-1.39351	0.516943	0.821186
P27278	Trifunctional NAD biosynthesis/regulator protein NadR OS=Escherichia coli (strain K12) OX=83333 GN=nadR PE=1 SV=2	other metabolic processes;other biological processes	nucleic acid binding activity;kinase activity;other molecular function	nadR	-0.344925	-0.759926	-0.273445	0.689463	1.93235	-0.591328	-1.51186	0.515022	0.344644
P0AEM4	Negative regulator of flagellin synthesis OS=Escherichia coli (strain K12) OX=83333 GN=flgM PE=1 SV=1	cell organization and biogenesis;RNA metabolism OR transcription;other biological processes	other molecular function	flgM	0.26256	-0.470838	0.443436	-1.27609	-1.2946	-0.479534	1.80133	0.175367	0.838369
P0AFQ7	Uncharacterized metal-dependent hydrolase YcfH OS=Escherichia coli (strain K12) OX=83333 GN=ycfH PE=1 SV=1	DNA metabolism	other molecular function	ycfH	-0.754374	-0.709366	-0.999303	-0.497993	-0.742421	0.602123	1.90269	1.06234	0.136305
P0AFC7	NADH-quinone oxidoreductase subunit B OS=Escherichia coli (strain K12) OX=83333 GN=nuoB PE=1 SV=1	other metabolic processes;transport	transporter activity;other molecular function	nuoB	0.382957	-1.37231	1.34889	0.0065813	0.534079	-1.43269	-0.808697	0.310508	1.03068
P0ADS6	Uncharacterized protein YggE OS=Escherichia coli (strain K12) OX=83333 GN=yggE PE=4 SV=1	stress response		yggE	-1.42149	-0.269833	-1.15875	1.22787	1.57944	-0.524992	0.53111	-0.0218393	0.0584825
P0AGE6	Quinone reductase OS=Escherichia coli (strain K12) OX=83333 GN=chrR PE=1 SV=1	cell organization and biogenesis;other metabolic processes	other molecular function	chrR	-0.325975	-0.309837	-0.379699	-0.402717	-0.401432	-0.23837	2.66218	-0.2589	-0.345248
P22188	UDP-N-acetylmuramoyl-L-alanyl-D-glutamate--2,6-diaminopimelate ligase OS=Escherichia coli (strain K12) OX=83333 GN=murE PE=1 SV=2	cell cycle OR cell proliferation;cell organization and biogenesis;other metabolic processes;other biological processes	other molecular function	murE	-1.80008	-0.572451	0.693775	1.21029	-0.476401	-0.732391	-0.141953	0.755339	1.06388
P0AG84	Uncharacterized oxidoreductase YghA OS=Escherichia coli (strain K12) OX=83333 GN=yghA PE=1 SV=1		other molecular function	yghA	-0.0896446	-1.0726	-0.169675	1.29856	1.56125	-0.899598	-1.23334	0.00627712	0.598765
P05704	Methyl-accepting chemotaxis protein III OS=Escherichia coli (strain K12) OX=83333 GN=trg PE=1 SV=3	signal transduction;other biological processes	other molecular function	trg	1.22769	-0.868115	1.21919	0.735919	0.613361	-1.32084	-1.23047	-0.239801	-0.136931
P0AEA8	Siroheme synthase OS=Escherichia coli (strain K12) OX=83333 GN=cysG PE=1 SV=1	other metabolic processes;stress response	other molecular function	cysG	0.701205	-1.31048	0.104398	0.446561	-0.844443	-0.769873	-0.87252	1.64316	0.901985
P0A9T4	Protein tas OS=Escherichia coli (strain K12) OX=83333 GN=tas PE=1 SV=1	stress response	other molecular function	tas	-1.10219	-0.738829	-1.44103	-0.180795	0.561085	0.31046	1.83412	0.563249	0.193938
P76535	N-acetylmuramic acid 6-phosphate etherase OS=Escherichia coli (strain K12) OX=83333 GN=murQ PE=1 SV=1	other metabolic processes	other molecular function	murQ	1.87928	0.158155	1.14612	-1.08837	-0.0267592	-0.112354	-0.334973	-0.307725	-1.31337
P31441	Adenine deaminase OS=Escherichia coli (strain K12) OX=83333 GN=ade PE=1 SV=2	other metabolic processes;other biological processes	other molecular function	ade	-0.331516	2.06786	-0.342351	-0.937733	-0.747059	0.314014	1.13549	-0.570882	-0.587827
P30011	Nicotinate-nucleotide pyrophosphorylase [carboxylating] OS=Escherichia coli (strain K12) OX=83333 GN=nadC PE=1 SV=7	other metabolic processes	other molecular function	nadC	0.622936	-0.518328	-0.336451	1.40738	1.36359	-1.60976	-0.856428	-0.213302	0.140363
P60390	Ribosomal RNA small subunit methyltransferase H OS=Escherichia coli (strain K12) OX=83333 GN=rsmH PE=1 SV=1	RNA metabolism OR transcription;other metabolic processes	other molecular function	rsmH	0.232713	-0.46371	-0.521991	-0.244681	2.58279	-0.19742	-0.561525	-0.286454	-0.539728
P37626	Uncharacterized protein YhiI OS=Escherichia coli (strain K12) OX=83333 GN=yhiI PE=3 SV=1			yhiI	1.03131	-0.0267803	1.45134	-0.471115	-1.30783	-1.60154	0.13321	0.419056	0.372344
P33235	Flagellar hook-associated protein 1 OS=Escherichia coli (strain K12) OX=83333 GN=flgK PE=1 SV=3	cell organization and biogenesis	other molecular function	flgK	1.67191	-1.05438	1.47374	-0.125065	0.00101176	-0.86382	-0.996298	0.23012	-0.337218
P25519	GTPase HflX OS=Escherichia coli (strain K12) OX=83333 GN=hflX PE=1 SV=3	cell organization and biogenesis;protein metabolism;other metabolic processes;stress response	translation activity;nucleic acid binding activity;other molecular function	hflX	0.84725	1.8909	0.512849	-0.244045	-0.601514	0.464923	-0.933331	-1.14022	-0.796816
P75949	Beta-hexosaminidase OS=Escherichia coli (strain K12) OX=83333 GN=nagZ PE=1 SV=1	cell cycle OR cell proliferation;cell organization and biogenesis;other metabolic processes;other biological processes	other molecular function	nagZ	-0.907573	-0.846273	-0.822733	0.91338	1.65462	1.28811	-0.484593	-0.421776	-0.373165
P0A784	Oligoribonuclease OS=Escherichia coli (strain K12) OX=83333 GN=orn PE=1 SV=2	DNA metabolism;RNA metabolism OR transcription;other metabolic processes	nucleic acid binding activity;other molecular function	orn	-0.839544	-1.304	-1.2372	0.552188	0.813658	1.25913	-0.520383	0.176214	1.09994
P0AEM6	RNA polymerase sigma factor FliA OS=Escherichia coli (strain K12) OX=83333 GN=fliA PE=1 SV=1	cell organization and biogenesis;RNA metabolism OR transcription;other metabolic processes;other biological processes	nucleic acid binding activity;other molecular function	fliA	1.80019	-0.842096	0.510309	-0.735457	-0.674663	-1.15505	-0.423978	1.00884	0.511917
P39176	Probable L,D-transpeptidase ErfK/SrfK OS=Escherichia coli (strain K12) OX=83333 GN=erfK PE=1 SV=2	cell organization and biogenesis;other metabolic processes;other biological processes	other molecular function	erfK	-0.0441316	-0.105432	-0.137259	2.1356	0.834423	0.0790603	-1.21831	-0.652281	-0.891668
P0AAT6	Ribosomal silencing factor RsfS OS=Escherichia coli (strain K12) OX=83333 GN=rsfS PE=1 SV=1	cell organization and biogenesis;other biological processes	translation activity	rsfS	-0.491094	-0.900108	0.0695569	-0.742345	-0.625871	-0.889748	0.629899	1.95558	0.994131
P65556	Uncharacterized Nudix hydrolase YfcD OS=Escherichia coli (strain K12) OX=83333 GN=yfcD PE=1 SV=1		other molecular function	yfcD	1.15902	-1.26029	0.474213	1.00572	1.01215	-1.23191	-1.11908	-0.155545	0.115724
P0A7S3	30S ribosomal protein S12 OS=Escherichia coli (strain K12) OX=83333 GN=rpsL PE=1 SV=2	protein metabolism;RNA metabolism OR transcription;other metabolic processes;other biological processes	nucleic acid binding activity;other molecular function	rpsL	1.35068	-0.55621	1.06774	0.630266	0.639806	-0.612558	0.114194	-1.49392	-1.13999
P27434	Cytoskeleton protein RodZ OS=Escherichia coli (strain K12) OX=83333 GN=rodZ PE=1 SV=2	cell cycle OR cell proliferation;other metabolic processes;other biological processes	nucleic acid binding activity	rodZ	2.02427	0.481019	0.640085	-0.650571	-0.956805	-1.1656	-0.550927	0.438858	-0.260327
P0AF24	Ribonucleotide monophosphatase NagD OS=Escherichia coli (strain K12) OX=83333 GN=nagD PE=1 SV=1	other metabolic processes	other molecular function	nagD	1.06107	-0.853695	-0.143673	1.69655	-0.238945	-0.99944	-1.14505	-0.273691	0.896884
P21338	Ribonuclease I OS=Escherichia coli (strain K12) OX=83333 GN=rna PE=1 SV=1	RNA metabolism OR transcription;other metabolic processes	nucleic acid binding activity;other molecular function	rna	0.881578	1.68474	1.11118	-0.842506	-1.05282	-0.999382	-0.544237	-0.182883	-0.055664
P0A9B6	D-erythrose-4-phosphate dehydrogenase OS=Escherichia coli (strain K12) OX=83333 GN=epd PE=1 SV=2	other metabolic processes	other molecular function	epd	0.820462	-0.7012	0.407013	0.76885	-0.644249	-2.03508	-0.291722	0.710826	0.965094
P0A7I0	Peptide chain release factor RF1 OS=Escherichia coli (strain K12) OX=83333 GN=prfA PE=1 SV=1	cell organization and biogenesis;protein metabolism;other metabolic processes	translation activity;nucleic acid binding activity	prfA	-0.0757876	-0.612244	0.41478	-0.0170453	0.0678494	-0.505257	-1.68718	0.363401	2.05148
Q47146	Acyl-coenzyme A dehydrogenase OS=Escherichia coli (strain K12) OX=83333 GN=fadE PE=2 SV=2	other metabolic processes	other molecular function	fadE	1.18777	-0.606962	0.879461	0.57667	1.34847	-0.355815	-1.27711	-0.916459	-0.836019
P0A8D0	Transcriptional repressor NrdR OS=Escherichia coli (strain K12) OX=83333 GN=nrdR PE=1 SV=1	other biological processes	nucleic acid binding activity;other molecular function	nrdR	-0.812021	-0.834679	-0.783927	-0.587249	-0.56509	1.08849	1.99584	0.0586616	0.439976
P0ABB8	Magnesium-transporting ATPase, P-type 1 OS=Escherichia coli (strain K12) OX=83333 GN=mgtA PE=1 SV=1	transport;other biological processes	transporter activity;other molecular function	mgtA	1.5551	-0.653048	1.47236	0.417517	-0.0984077	-1.32324	-0.970737	-0.322734	-0.0768161
P0AE67	Chemotaxis protein CheY OS=Escherichia coli (strain K12) OX=83333 GN=cheY PE=1 SV=2	protein metabolism;other metabolic processes;signal transduction;other biological processes	other molecular function	cheY	0.226063	-0.444439	1.29926	0.119586	-0.358207	-1.63423	-0.820237	0.00685088	1.60535
P0A8T1	Ribosomal protein L11 methyltransferase OS=Escherichia coli (strain K12) OX=83333 GN=prmA PE=1 SV=1	protein metabolism;other metabolic processes	other molecular function	prmA	0.0271384	-1.29727	0.13686	0.956494	0.985906	-1.41352	-0.94016	1.18213	0.362428
P0A9M5	Xanthine-guanine phosphoribosyltransferase OS=Escherichia coli (strain K12) OX=83333 GN=gpt PE=1 SV=1	other metabolic processes	other molecular function	gpt	-0.858016	0.717479	-0.921007	-0.716475	-0.562422	0.674389	2.12341	-0.190761	-0.266595
P0A6I0	Cytidylate kinase OS=Escherichia coli (strain K12) OX=83333 GN=cmk PE=1 SV=1	other metabolic processes;other biological processes	kinase activity;other molecular function	cmk	0.337444	-0.823616	0.133162	-0.78949	-0.372776	-1.24796	-0.293657	1.29197	1.76493
P0A6Y5	33 kDa chaperonin OS=Escherichia coli (strain K12) OX=83333 GN=hslO PE=1 SV=1	stress response;other biological processes	other molecular function	hslO	1.46362	-1.19258	0.290671	0.359299	0.825831	-1.30821	-1.22697	0.315563	0.472789
P76594	Peptidyl-lysine N-acetyltransferase PatZ OS=Escherichia coli (strain K12) OX=83333 GN=patZ PE=1 SV=1	protein metabolism;other metabolic processes;stress response	other molecular function	patZ	1.00954	-0.423978	0.79573	1.10648	0.537619	0.575819	-1.20645	-1.19265	-1.2021
P37387	D-xylose-binding periplasmic protein OS=Escherichia coli (strain K12) OX=83333 GN=xylF PE=1 SV=1	other metabolic processes;transport	other molecular function	xylF	-0.70413	2.59261	-0.679679	-0.171865	-0.215799	-0.042307	-0.0983712	-0.367763	-0.312697
P0A6T9	Glycine cleavage system H protein OS=Escherichia coli (strain K12) OX=83333 GN=gcvH PE=1 SV=2	protein metabolism;other metabolic processes		gcvH	-0.745768	-1.20435	-1.228	1.43865	0.189076	-0.0448799	0.00706219	0.0468839	1.54132
P60716	Lipoyl synthase OS=Escherichia coli (strain K12) OX=83333 GN=lipA PE=1 SV=1	protein metabolism;other metabolic processes	other molecular function	lipA	0.944739	-1.23635	-1.11543	0.0388309	2.00969	0.0376146	-0.120407	-0.526691	-0.0319943
P0AA53	Protein QmcA OS=Escherichia coli (strain K12) OX=83333 GN=qmcA PE=1 SV=1		other molecular function	qmcA	2.16556	0.539321	0.556616	0.0615247	-0.193131	-0.82648	-0.809665	-1.07424	-0.419504
P0AES9	Acid stress chaperone HdeA OS=Escherichia coli (strain K12) OX=83333 GN=hdeA PE=1 SV=1	stress response;other biological processes	other molecular function	hdeA	0.18919	-1.21578	-0.105279	0.995621	0.778103	-1.19007	-1.312	0.857759	1.00246
P0AEG4	Thiol:disulfide interchange protein DsbA OS=Escherichia coli (strain K12) OX=83333 GN=dsbA PE=1 SV=1	other biological processes	other molecular function	dsbA	0.927236	-1.23462	0.678695	0.209224	0.133276	-1.28006	-1.29824	0.806413	1.05807
P0AC13	Dihydropteroate synthase OS=Escherichia coli (strain K12) OX=83333 GN=folP PE=1 SV=1	other metabolic processes;other biological processes	other molecular function	folP	0.784954	-0.503722	0.921929	-1.21884	-1.32908	-0.948615	0.667156	0.388324	1.23789
P42599	Uncharacterized oxidoreductase YgjR OS=Escherichia coli (strain K12) OX=83333 GN=ygjR PE=3 SV=3		other molecular function	ygjR	0.955962	-0.0293457	-0.419212	-0.522594	1.75236	0.911532	-1.3599	-0.810172	-0.478625
P0ACB7	Protein HemY OS=Escherichia coli (strain K12) OX=83333 GN=hemY PE=1 SV=1	other metabolic processes		hemY	1.62524	0.0937642	0.554416	-1.01198	0.493846	0.938842	-0.336279	-1.18871	-1.16914
P0A9R4	2Fe-2S ferredoxin OS=Escherichia coli (strain K12) OX=83333 GN=fdx PE=1 SV=2	cell organization and biogenesis;other metabolic processes	other molecular function	fdx	1.23113	-1.11911	0.0483319	-0.594315	-0.124862	-1.59409	0.14274	0.63169	1.37849
P41407	FMN-dependent NADH:quinone oxidoreductase OS=Escherichia coli (strain K12) OX=83333 GN=azoR PE=1 SV=3	other metabolic processes;stress response	other molecular function	azoR	0.0700339	-0.424204	-0.596841	-0.705546	0.310605	-1.2144	-0.352434	0.74101	2.17177
P0A8Y3	Alpha-D-glucose 1-phosphate phosphatase YihX OS=Escherichia coli (strain K12) OX=83333 GN=yihX PE=1 SV=1		other molecular function	yihX	-0.376939	-0.121841	0.0836028	-0.191858	1.38892	-1.69479	-1.03173	0.826435	1.1182
P28861	Flavodoxin/ferredoxin--NADP reductase OS=Escherichia coli (strain K12) OX=83333 GN=fpr PE=1 SV=4	cell organization and biogenesis;other metabolic processes;stress response;other biological processes	other molecular function	fpr	-0.594274	-1.04482	-1.20224	1.59573	1.15489	0.97898	-0.36915	-0.271003	-0.248129
P0A9D4	Serine acetyltransferase OS=Escherichia coli (strain K12) OX=83333 GN=cysE PE=1 SV=1	other metabolic processes;other biological processes	other molecular function	cysE	0.487508	-0.9786	0.201627	-0.42445	0.710311	-1.63106	-0.753185	1.17408	1.21376
P12008	Chorismate synthase OS=Escherichia coli (strain K12) OX=83333 GN=aroC PE=1 SV=4	other metabolic processes	other molecular function	aroC	-0.295728	-0.959013	-0.430321	2.18858	0.931085	0.289952	-0.788835	-0.525966	-0.409752
P17952	UDP-N-acetylmuramate--L-alanine ligase OS=Escherichia coli (strain K12) OX=83333 GN=murC PE=1 SV=2	cell cycle OR cell proliferation;cell organization and biogenesis;other metabolic processes;other biological processes	other molecular function	murC	0.670871	-0.177582	0.212902	0.574482	1.761	-0.103101	-1.52968	-1.29559	-0.113299
P0A8W2	Transcriptional regulator SlyA OS=Escherichia coli (strain K12) OX=83333 GN=slyA PE=3 SV=1	RNA metabolism OR transcription;other biological processes	nucleic acid binding activity;other molecular function	slyA	-0.63629	-0.765348	-0.885099	-0.606767	-0.626698	-0.079483	2.05832	0.90135	0.640012
P39315	Quinone oxidoreductase 2 OS=Escherichia coli (strain K12) OX=83333 GN=qorB PE=1 SV=1		other molecular function	qorB	-0.641104	-1.16049	-0.710722	0.269134	-0.632761	-0.656777	0.509766	1.46685	1.5561
P32157	Protein YiiM OS=Escherichia coli (strain K12) OX=83333 GN=yiiM PE=1 SV=2	other metabolic processes;other biological processes	other molecular function	yiiM	-0.177595	-0.761449	-0.676609	-0.745907	-0.544017	0.597973	-0.763013	1.99597	1.07464
P0AG51	50S ribosomal protein L30 OS=Escherichia coli (strain K12) OX=83333 GN=rpmD PE=1 SV=2	cell organization and biogenesis;protein metabolism;other metabolic processes	other molecular function	rpmD	-0.633345	2.18217	-0.724515	-0.488353	-0.558403	0.682591	0.74603	-0.680102	-0.526073
P0A879	Tryptophan synthase beta chain OS=Escherichia coli (strain K12) OX=83333 GN=trpB PE=1 SV=2	other metabolic processes	other molecular function	trpB	-0.783433	-0.426242	-0.800767	1.01935	1.85627	0.971833	-0.573071	-0.573447	-0.690496
P0ABQ0	Coenzyme A biosynthesis bifunctional protein CoaBC OS=Escherichia coli (strain K12) OX=83333 GN=coaBC PE=1 SV=2	other metabolic processes	other molecular function	coaBC	-0.732038	1.33649	1.81832	-0.62383	-0.318168	0.341551	-1.2572	-0.172211	-0.392907
P37665	Probable lipoprotein YiaD OS=Escherichia coli (strain K12) OX=83333 GN=yiaD PE=1 SV=2			yiaD	-0.859108	-0.866787	-0.822557	-0.492532	-0.438307	-0.0485515	2.08812	0.707453	0.732266
P0ADS9	Uncharacterized protein YggN OS=Escherichia coli (strain K12) OX=83333 GN=yggN PE=4 SV=1	other biological processes		yggN	-2.17954	-0.335723	-0.840701	1.02673	0.518909	0.332201	0.558012	0.0983834	0.821728
P33224	Putative acyl-CoA dehydrogenase AidB OS=Escherichia coli (strain K12) OX=83333 GN=aidB PE=1 SV=3	stress response;other biological processes	nucleic acid binding activity;other molecular function	aidB	0.167164	1.1694	0.461684	-0.470923	0.0223686	1.65656	-0.543048	-1.01209	-1.45111
P27431	50S ribosomal protein L16 3-hydroxylase OS=Escherichia coli (strain K12) OX=83333 GN=roxA PE=1 SV=2	protein metabolism;other metabolic processes	other molecular function	roxA	-0.413879	-1.32586	-0.477896	0.613438	1.03214	-1.19141	-0.361236	1.60718	0.51752
P0ABF1	Poly(A) polymerase I OS=Escherichia coli (strain K12) OX=83333 GN=pcnB PE=1 SV=2	RNA metabolism OR transcription;other metabolic processes;other biological processes	nucleic acid binding activity;other molecular function	pcnB	1.80071	-1.31721	0.933177	-0.307591	0.131249	-1.17349	-0.684814	0.272008	0.345958
P05719	Type I restriction enzyme EcoKI specificity subunit OS=Escherichia coli (strain K12) OX=83333 GN=hsdS PE=1 SV=1	DNA metabolism;other metabolic processes;stress response	nucleic acid binding activity	hsdS	2.00073	-0.32774	0.156985	-1.10867	-1.05506	-0.819251	-0.0816692	0.820666	0.414012
P25397	Tellurite methyltransferase OS=Escherichia coli (strain K12) OX=83333 GN=tehB PE=1 SV=1	other metabolic processes;other biological processes	other molecular function	tehB	-0.519501	-0.067577	-0.0563371	-0.993231	-0.902772	-0.896547	0.437414	1.03555	1.963
P32131	Oxygen-independent coproporphyrinogen III oxidase OS=Escherichia coli (strain K12) OX=83333 GN=hemN PE=1 SV=4	other metabolic processes	other molecular function	hemN	0.372714	-1.02686	0.139855	0.883858	0.87868	-1.02925	-1.12166	1.57136	-0.668695
P12994	UPF0098 protein YbhB OS=Escherichia coli (strain K12) OX=83333 GN=ybhB PE=1 SV=2			ybhB	0.966892	-1.37116	-1.05432	1.52041	-0.0646504	-1.14313	0.343447	0.475045	0.327473
P0A8W8	UPF0304 protein YfbU OS=Escherichia coli (strain K12) OX=83333 GN=yfbU PE=1 SV=1	stress response	other molecular function	yfbU	0.461324	-1.71243	0.259797	0.00696443	0.535818	-1.13763	-0.727444	1.14275	1.17085
P67095	Phosphodiesterase YfcE OS=Escherichia coli (strain K12) OX=83333 GN=yfcE PE=1 SV=1		other molecular function	yfcE	-0.572298	1.6834	-0.643466	-0.6731	-0.87148	1.44056	0.711625	-0.699384	-0.375861
P0ACI0	Right origin-binding protein OS=Escherichia coli (strain K12) OX=83333 GN=rob PE=1 SV=1	RNA metabolism OR transcription	nucleic acid binding activity;other molecular function	rob	-0.329425	-0.613898	-0.317866	1.64618	1.84641	-0.413622	-0.711663	-0.603818	-0.502294
P37747	UDP-galactopyranose mutase OS=Escherichia coli (strain K12) OX=83333 GN=glf PE=1 SV=1	other metabolic processes	other molecular function	glf	0.614911	-1.3583	0.890022	0.421951	1.59564	-1.06397	-0.905956	-0.477269	0.282971
P75838	Ribosomal protein S12 methylthiotransferase accessory factor YcaO OS=Escherichia coli (strain K12) OX=83333 GN=ycaO PE=1 SV=2	protein metabolism;other metabolic processes	other molecular function	ycaO	0.0617175	-0.604212	-0.221336	1.21217	1.36361	1.12606	-1.22739	-0.766699	-0.943928
P0A9L3	FKBP-type 22 kDa peptidyl-prolyl cis-trans isomerase OS=Escherichia coli (strain K12) OX=83333 GN=fklB PE=1 SV=2	protein metabolism;other metabolic processes;other biological processes	other molecular function	fklB	-0.09882	-1.35259	-0.067865	0.565844	0.697893	-0.866661	-1.2825	1.02673	1.37797
P05194	3-dehydroquinate dehydratase OS=Escherichia coli (strain K12) OX=83333 GN=aroD PE=1 SV=2	other metabolic processes	other molecular function	aroD	-0.684492	-0.890053	-0.544283	1.60793	1.79737	-0.592065	-0.156565	-0.0372037	-0.500633
P77737	Oligopeptide transport ATP-binding protein OppF OS=Escherichia coli (strain K12) OX=83333 GN=oppF PE=3 SV=1	transport	other molecular function	oppF	-0.753555	-1.09743	-0.910744	1.28464	1.84076	-0.319707	-0.423932	0.242653	0.137315
P0A955	KHG/KDPG aldolase OS=Escherichia coli (strain K12) OX=83333 GN=eda PE=1 SV=1	other metabolic processes	other molecular function	eda	0.437864	-1.43599	0.411276	-0.464618	0.793061	-1.1947	-0.784998	0.815608	1.4225
P76143	3-hydroxy-5-phosphonooxypentane-2,4-dione thiolase OS=Escherichia coli (strain K12) OX=83333 GN=lsrF PE=1 SV=1		other molecular function	lsrF	0.837858	-1.33194	-0.095615	0.479012	0.475659	#VALUE!	-1.26529	1.22838	1.09679
P0AFL3	Peptidyl-prolyl cis-trans isomerase A OS=Escherichia coli (strain K12) OX=83333 GN=ppiA PE=1 SV=1	protein metabolism;other metabolic processes;other biological processes	other molecular function	ppiA	-0.92838	-0.621183	-1.36365	1.5671	0.885021	-0.68481	-0.319616	0.798525	0.666993
P23917	Fructokinase OS=Escherichia coli (strain K12) OX=83333 GN=mak PE=1 SV=2	other metabolic processes	kinase activity;other molecular function	mak	1.44454	-1.27933	0.374965	0.191001	0.98481	-1.12465	-1.27512	0.291167	0.392622
P68206	UPF0337 protein YjbJ OS=Escherichia coli (strain K12) OX=83333 GN=yjbJ PE=1 SV=1			yjbJ	1.37709	-0.917388	0.956908	0.956234	0.826951	-0.955535	-1.05918	-0.666659	-0.518431
P0AD12	Protein YeeZ OS=Escherichia coli (strain K12) OX=83333 GN=yeeZ PE=1 SV=1		other molecular function	yeeZ	-0.327017	-0.473783	-1.07637	1.58279	0.452509	0.143164	-0.659191	-1.10186	1.45977
P08178	Phosphoribosylformylglycinamidine cyclo-ligase OS=Escherichia coli (strain K12) OX=83333 GN=purM PE=1 SV=3	other metabolic processes	other molecular function	purM	-0.343619	-0.787587	-0.788366	1.23317	1.93478	0.462222	-0.78494	-0.220097	-0.705562
P0AFX9	Sigma-E factor regulatory protein RseB OS=Escherichia coli (strain K12) OX=83333 GN=rseB PE=1 SV=1	other biological processes	other molecular function	rseB	2.34186	-0.390377	0.152053	0.592463	0.0851582	-0.725915	-0.770639	-0.508198	-0.776407
P08390	USG-1 protein OS=Escherichia coli (strain K12) OX=83333 GN=usg PE=1 SV=1	other metabolic processes	other molecular function	usg	-1.05374	-0.660336	-0.103575	1.4964	0.902918	1.37569	-0.272183	-0.812111	-0.87307
P0ADK0	Uncharacterized protein YiaF OS=Escherichia coli (strain K12) OX=83333 GN=yiaF PE=4 SV=2			yiaF	-0.0323506	-0.685536	-0.172098	1.47957	1.82857	-0.0852728	-1.08599	-0.587585	-0.659308
P76550	Uncharacterized protein YffS OS=Escherichia coli (strain K12) OX=83333 GN=yffS PE=4 SV=2		nucleic acid binding activity	yffS	1.06021	0.316666	0.876034	0.627568	0.973554	-0.118734	-1.21448	-1.24915	-1.27168
P0AEJ6	Ethanolamine ammonia-lyase large subunit OS=Escherichia coli (strain K12) OX=83333 GN=eutB PE=1 SV=1	other metabolic processes	other molecular function	eutB	-0.379977	-0.632795	-0.540057	1.77642	1.69773	-0.374409	-0.836266	-0.484814	-0.225833
P0A9G8	DNA-binding transcriptional dual regulator ModE OS=Escherichia coli (strain K12) OX=83333 GN=modE PE=1 SV=1	RNA metabolism OR transcription;transport;other biological processes	nucleic acid binding activity;other molecular function	modE	2.27528	-0.884577	-0.461557	-0.769298	-0.0145672	-0.854129	-0.193868	0.62598	0.276736
P07658	Formate dehydrogenase H OS=Escherichia coli (strain K12) OX=83333 GN=fdhF PE=1 SV=2	other metabolic processes	other molecular function	fdhF	0.0516605	-0.48959	0.0370698	1.54935	1.42561	0.598578	#VALUE!	-1.03384	-1.02533
P0A7N4	50S ribosomal protein L32 OS=Escherichia coli (strain K12) OX=83333 GN=rpmF PE=1 SV=2	cell organization and biogenesis;protein metabolism;other metabolic processes;stress response;other biological processes	other molecular function	rpmF	-0.775878	-0.164793	-0.667968	-0.145571	0.142916	2.53779	0.00798471	-0.521881	-0.412603
P0A6T5	GTP cyclohydrolase 1 OS=Escherichia coli (strain K12) OX=83333 GN=folE PE=1 SV=2	other metabolic processes	other molecular function	folE	-0.42898	-1.16021	-0.49022	0.0640961	0.271303	-0.892733	-0.544078	1.59581	1.58501
[truncated: 1,211 more rows]

## Sheet: Supplementary dataset 6
Uniprot gene ID/IMG gene ID
cysW	cysP	cysU	cysA	sat	cysD	cysN	cysC	cysH	cysJ	cysI	cysM	cysK	aprA	aprB	dsrA	dsrB	asrA	asrB	asrC	cth	cbs	mpst	isfD	sarD	tpa	xsc	tauD	tauACB	ssuD	ssuACB
[truncated: 215 more rows]

## Sheet: Supplementary dataset 7
Internal standards	Name	MRM(Q1/Q3)(m/z)	Standards	Name	MRM(Q1/Q3)(m/z)
[truncated: 26 more rows]
